# Supplementary material for: Combination of Proteogenomics with Peptide De Novo Sequencing Identifies New Genes and Hidden Posttranscriptional Modifications
Source: mBio. 2019 Oct 15;10(5):e02367-19. doi: 10.1128/mBio.02367-19 (PMC6794485; doi:10.1128/mBio.02367-19)
Supplement: DATA SET S1 [file mBio.02367-19-sd001.xlsx]

## Sheet: Refinements
				refinement classification
contig	start	end	Accession	TIS	splice silte	Upstream extension	Downstream extension	Frame shift	multiple variants	RNA-Editing	Novel annotation	Gene fusion	Gene split	putative non-AUG TIS	comment
scaffold310	9500	11000	SMAC_00009.3_t1	x	x	x									old N-terminus restored
scaffold149	16000	16500	SMAC_00023.3_t1												upstream TIS / intron translated
scaffold113	122800	123000	SMAC_00071.3_t1	x											downstream TIS
scaffold165	17200	17400	SMAC_00075.3_t1	x					x						downstream TIS (variant)
scaffold165	17200	17400	SMAC_00075.3_t2	x					x						downstream TIS (variant)
scaffold165	53600	53800	SMAC_00085.3_t1		x			x							intron introduced / frame shift
scaffold165	68000	68200	SMAC_00089.3_t1		x										intron translated
scaffold56	19000	19100	SMAC_00091.3_t1		x		x								C-term extension (old annotation)
scaffold56	126700	126800	SMAC_00111.3_t1		x										intron translated
scaffold56	169000	169500	SMAC_00127.3_t1	x	x			x							intron introduced / frame shift
scaffold187	17000	17500	SMAC_00163.3_t1	x	x	x									upstream TIS (old annotation)
scaffold1	128900	131900	SMAC_00199.3_t1	x	x	x									splice sites refined (N-term extension)
scaffold1	193000	195000	SMAC_00211.3_t1		x										intron translated
scaffold1	199000	201000	SMAC_00213.3_t1		x		x	x							splice sites refined (frame shift + C-term extension)
scaffold1	21100	211500	SMAC_00215.3_t1	x					x						downstream TIS (variant)
scaffold1	21100	211500	SMAC_00215.3_t2	x					x						downstream TIS (variant)
scaffold1	230000	231000	SMAC_00217.3_t1	x					x						downstream TIS (variant)
scaffold1	230000	231000	SMAC_00217.3_t2	x					x						downstream TIS (variant)
scaffold1	240100	240200	SMAC_00221.3_t1	x					x						downstream TIS (variant)
scaffold1	240100	240200	SMAC_00221.3_t2	x					x						downstream TIS (variant)
scaffold1	267000	268000	SMAC_00226.3_t1	x		x									upstream TIS
scaffold1	280000	282000	SMAC_00231.3_t1	x		x									upstream TIS
scaffold1	409000	411000	SMAC_00272.3_t1	x		x									upstream TIS
scaffold1	430000	432000	SMAC_00277.3_t1	x	x	x									splice site refined (upstream TIS)
scaffold1	546000	547000	SMAC_00311.3_t1	x	x	x									splice site refined (upstream TIS)
scaffold93	100000	101500	SMAC_00366.3_t1	x	x	x									upstrem exons
scaffold51	89100	89200	SMAC_00400.3_t1		x										intron translated
scaffold51	113400	113700	SMAC_00407.3_t1		x										splice site refined
scaffold51	131000	132000	SMAC_00411.3_t1	x	x	x									upstream TIS
scaffold66	25000	26000	SMAC_00429.3_t1		x			x							intron introduced / frame shift
scaffold66	34500	35000	SMAC_00433.3_t1	x	x	x									upstream exon / N-term extension
scaffold66	38400	38500	SMAC_00434.3_t1		x										intron translated
scaffold12	13700	14000	SMAC_00468.3_t1	x					x					x	splice sites not clear / non-cannonical TIS ?
scaffold12	13700	14000	SMAC_00468.3_t2	x					x					x	splice sites not clear / non-cannonical TIS ?
scaffold12	21200	21400	SMAC_00470.3_t1							x					RNA Editing
scaffold12	76200	76600	SMAC_00488.3_t1		x		x	x							intron translated (frame shift + C-term extension)
scaffold12	86000	86100	SMAC_00491.3_t1		x										intron translated
scaffold12	146700	147000	SMAC_00508.3_t1		x										intron translated
scaffold12	153000	153200	SMAC_00510.3_t1	x		x									upstream TIS -> unclear splice-site or non-cannonical TIS
scaffold12	258000	258500	SMAC_00541.3_t1	x											downstream TIS
scaffold116	63800	64000	SMAC_00607.3_t1								x				novel annotation / old SMAC_00607
scaffold116	41800	42500	SMAC_00612.3_t1		x			x	x						intron translated / frame shift (splice variant)
scaffold116	41800	42500	SMAC_00612.3_t2		x			x	x						intron translated / frame shift (splice variant)
scaffold116	14600	14700	SMAC_00615.3_t1		x										intron translated
scaffold38	31700	33300	SMAC_00629.3_t1					x						x	frame shift / no start codon
scaffold30	7900	8100	SMAC_00643.3_t1		x										splice sites refined
scaffold30	36700	36800	SMAC_00652.3_t1	x					x						downstream TIS (variant)
scaffold30	36700	36800	SMAC_00652.3_t2	x					x						downstream TIS (variant)
scaffold30	111200	112000	SMAC_00674.3_t1	x	x	x		x							upstream TIS + intron translated
scaffold30	159000	161000	SMAC_00688.3_t1												upstream TIS + intron translated
scaffold30	188200	188300	SMAC_00695.3_t1		x										3'SS bewteen exon 1 and 2 altered
scaffold19	141800	143500	SMAC_00795.3_t1	x	x	x									additional N-terminal exon
scaffold19	125700	126500	SMAC_00802.3_t1	x					x						downstream TIS (variant)
scaffold19	125700	126500	SMAC_00802.3_t2	x					x						downstream TIS (variant)
scaffold19	62300	64200	SMAC_00822.3_t1					x							frame shift
scaffold19	37900	38300	SMAC_00828.3_t1		x			x							intron translated / frame shift
scaffold19	25900	26500	SMAC_00833.3_t1		x			x							intron translated / frame shift
scaffold19	14700	15000	SMAC_00837.3_t1		x										intron translated
scaffold136	82000	84000	SMAC_00841.3_t1	x	x	x									upstream TIS
scaffold2	239100	239400	SMAC_00862.3_t1	x		x									upstream TIS
scaffold49	74400	75000	SMAC_00949.3_t1		x		x	x							intron translated / frame shift
scaffold48	212000	21300	SMAC_01005.3_t1	x		x									upstream TIS
scaffold48	178600	178800	SMAC_01012.3_t1	x					x						downstream TIS (variant)
scaffold48	178600	178800	SMAC_01012.3_t2	x					x						downstream TIS (variant)
scaffold139	50700	50750	SMAC_01072.3_t1	x					x						downsream TIS (variant)
scaffold139	50700	50750	SMAC_01072.3_t2	x					x						downsream TIS (variant)
scaffold139	13000	13800	SMAC_01088.3_t1	x	x	x									splice site refined / upstream TIS
scaffold69	154400	154600	SMAC_01102.3_t1		x		x								C-term extension (old restored)
scaffold69	109800	110500	SMAC_01118.3_t1		x		x								splice sites refined / C-term extension
scaffold220	13100	13200	SMAC_01159.3_t1		x										splice site refined
scaffold220	44000	44300	SMAC_01168.3_t1	x	x	x									upstream TIS / intron introduced
scaffold42	128000	128100	SMAC_01203.3_t1	x					x						downstream TIS (variant)
scaffold42	128000	128100	SMAC_01203.3_t2	x					x						downstream TIS (variant)
scaffold173	64600	64700	SMAC_01239.3_t1	x					x						downstream TIS (variant)
scaffold173	64600	64700	SMAC_01239.3_t2	x					x						downstream TIS (variant)
scaffold173	63600	63700	SMAC_01240.3_t1	x					x						downstream TIS (variant)
scaffold173	63600	63700	SMAC_01240.3_t2	x					x						downstream TIS (variant)
scaffold173	49500	49600	SMAC_01243.3_t1		x										intron translated
scaffold32	17600	17700	SMAC_01261.3_t1	x					x						downstream TIS (variant)
scaffold32	17600	17700	SMAC_01261.3_t2	x					x						downstream TIS (variant)
scaffold32	38900	39000	SMAC_01267.3_t1	x					x						downstream TIS (variant)
scaffold32	38900	39000	SMAC_01267.3_t2	x					x						downstream TIS (variant)
scaffold32	46300	46700	SMAC_01269.3_t1	x	x	x		x							splice sites refined / upstream TIS / frame shift
scaffold32	106100	106200	SMAC_01285.3_t1		x										intron translated
scaffold32	130500	130600	SMAC_01292.3_t1		x										intron translated
scaffold32	212000	216000	SMAC_01310.3_t1		x		x				x				downstream exons
scaffold32	236200	237000	SMAC_01315.3_t1		x		x								C-term extension (old restored)
scaffold40	101700	102000	SMAC_01354.3_t1	x	x	x									upstream TIS / intron translated
scaffold40	88000	88500	SMAC_01359.3_t1	x					x						downstream TIS (variant)
scaffold40	88000	88500	SMAC_01359.3_t2	x					x						downstream TIS (variant)
scaffold43	222100	223000	SMAC_01392.3_t1	x		x									intron translated / upstream TIS
scaffold43	177500	177600	SMAC_01405.3_t1	x		x									upstream TIS (old annotation)
scaffold43	100000	100500	SMAC_01428.3_t1							x					RNA Editing
scaffold59	132900	133000	SMAC_01459.3_t1		x				x						intron translated (variant)
scaffold59	132900	133000	SMAC_01459.3_t2		x				x						intron translated (variant)
scaffold59	107800	10800	SMAC_01467.3_t1	x	x	x									intron introduced / upstream TIS
scaffold59	76800	77500	SMAC_01473.3_t1		x			x							splice site refined / frame shift
scaffold148	67300	67500	SMAC_01495.3_t1		x										additional exon within intron 1
scaffold148	56200	56400	SMAC_01498.3_t1	x	x				x						intron translated / alternative TIS (variant)
scaffold148	56200	56400	SMAC_01498.3_t2	x	x				x						intron translated / alternative TIS (variant)
scaffold289	16800	17000	SMAC_01517.3_t1		x										intron skipped
scaffold13	345600	346800	SMAC_01546.3_t1	x	x										intron translated / downstream TIS
scaffold13	314800	314900	SMAC_01557.3_t1	x					x						downstream TIS (variant)
scaffold13	314800	314900	SMAC_01557.3_t2	x					x						downstream TIS (variant)
scaffold13	252800	253500	SMAC_01580.3_t1									x			gene fusion
scaffold13	222400	222500	SMAC_01589.3_t1	x	x	x			x						upstream exon (variant)
scaffold13	222400	222500	SMAC_01589.3_t2	x	x	x			x						upstream exon (variant)
scaffold13	176200	177500	SMAC_01601.3_t1	x		x			x					x	upstream TIS or non-cannonical TIS?
scaffold13	176200	177500	SMAC_01601.3_t2	x		x			x					x	upstream TIS or non-cannonical TIS?
scaffold8	333400	333500	SMAC_01687.3_t1		x										intron translated
scaffold8	277400	278900	SMAC_01704.3_t1									x			gene fusion
scaffold8	219150	219300	SMAC_01721.3_t1							x					RNA Editing
scaffold8	204200	204400	SMAC_01723.3_t1	x		x									upstream TIS
scaffold8	151500	152000	SMAC_01738.3_t1	x	x	x									intron introduced (N-term extension)
scaffold8	28300	28500	SMAC_01767.3_t1	x	x	x									splice sites refined (N-term extension)
scaffold8	17400	19800	SMAC_01770.3_t1										x		gene split
scaffold3	4000	4100	SMAC_01774.3_t1	x					x					x	upstream TIS (no start codon?)
scaffold3	4000	4100	SMAC_01774.3_t2	x					x					x	upstream TIS (no start codon?)
scaffold3	30300	32000	SMAC_01780.3_t1		x		x	x							splice sites refined (frame shift + C-term extension)
scaffold3	77600	81000	SMAC_01794.3_t1	x	x										intron translated (N-term extension)
scaffold3	90100	90300	SMAC_01798.3_t1	x											downstream TIS
scaffold3	121000	122200	SMAC_01803.3_t1	x	x	x		x							splice sites refined (frame shift + N-term extension)
scaffold3	148000	14900	SMAC_01809.3_t1		x			x							splice sites refined (frame shift)
scaffold3	249500	250000	SMAC_01836.3_t1	x		x									upstream TIS
scaffold3	266500	266600	SMAC_01839.3_t1	x					x						downstream TIS (variant)
scaffold3	266500	266600	SMAC_01839.3_t2	x					x						downstream TIS (variant)
scaffold28	229000	230500	SMAC_01861.3_t1		x		x								additional exons downstream
scaffold28	190000	190100	SMAC_01871.3_t1		x				x						splice variant (intron 3 translated)
scaffold28	190000	190100	SMAC_01871.3_t2		x				x						splice variant (intron 3 translated)
scaffold28	154000	154500	SMAC_01878.3_t1	x	x	x			x						splice variant (intron 1 translated) / upstream TIS
scaffold28	154000	154500	SMAC_01878.3_t2	x	x	x			x						splice variant (intron 1 translated) / upstream TIS
scaffold28	78800	78900	SMAC_01896.3_t1	x					x						downstream TIS (variant) + upstream exons (5'UTR)
scaffold28	78800	78900	SMAC_01896.3_t2	x					x						downstream TIS (variant) + upstream exons (5'UTR)
scaffold28	16000	17000	SMAC_01914.3_t1	x		x									upstream TIS (more than old annotation)
scaffold194	57300	58000	SMAC_01917.3_t1			x									N-terminus not complete
scaffold124	74800	75000	SMAC_01943.3_t1		x		x								additional exon @ C-term
scaffold87	10600	10800	SMAC_01970.3_t1	x		x			x						upstream TIS (variant)
scaffold87	10600	10800	SMAC_01970.3_t2	x		x			x						upstream TIS (variant)
scaffold87	88200	88300	SMAC_01991.3_t1		x										intron translated
scaffold87	90700	92000	SMAC_01992.3_t1	x	x	x									additional exon / upstream TIS
scaffold87	123000	123500	SMAC_02000.3_t1		x										intron translated
scaffold45	4000	5500	SMAC_02077.3_t1		x										splice site refined
scaffold128	78000	78100	SMAC_02116.3_t1	x	x	x									upstream TIS (old annotation)
scaffold39	14000	14200	SMAC_02123.3_t1	x	x	x									splice sites refined / additional exons / upstream TIS
scaffold39	38400	39000	SMAC_02129.3_t1	x		x									upstream TIS
scaffold39	42000	43000	SMAC_02131.3_t1		x			x							intron introduced / frame shift
scaffold39	84300	84500	SMAC_02142.3_t1		x				x						intron translated (variant)
scaffold39	84300	84500	SMAC_02142.3_t2		x				x						intron translated (variant)
scaffold39	209100	209200	SMAC_02175.3_t1												intron translated
scaffold62	42000	43500	SMAC_02191.3_t1	x					x						downstream TIS (variant)
scaffold62	42000	43500	SMAC_02191.3_t2	x					x						downstream TIS (variant)
scaffold62	52600	52800	SMAC_02195.3_t1					x							frame shift / old annotation
scaffold62	77500	77700	SMAC_02203.3_t1	x	x										splice site refined / upstream TIS
scaffold62	79000	79400	SMAC_02204.3_t1	x		x									upstream TIS
scaffold62	143100	143200	SMAC_02222.3_t1		x										intron translated
scaffold62	168900	169700	SMAC_02229.3_t1	x	x	x									intron translated / upstream TIS
scaffold216	30000	30500	SMAC_02241.3_t1								x				old annotation restored
scaffold158	81800	83000	SMAC_02248.3_t1				x								scaffold-overlapping gene
scaffold158	61800	62500	SMAC_02254.3_t1	x					x						downstream TIS (variant)
scaffold158	61800	62500	SMAC_02254.3_t2	x					x						downstream TIS (variant)
scaffold27	197000	197500	SMAC_02316.3_t1					x							frame shift
scaffold27	141000	141800	SMAC_02333.3_t1		x		x	x							intro translated / frame shift / C-term extension (low RNASeq coverage)
scaffold161	70500	70600	SMAC_02410.3_t1	x											Downstream TIS (old annotation)
scaffold161	40900	50000	SMAC_02417.3_t1		x										intron translated
scaffold161	18000	18300	SMAC_02421.3_t1	x		x									upstream TIS
scaffold161	11800	12000	SMAC_02422.3_t1		x			x							intron translated / frame shift
scaffold57	135500	135600	SMAC_02439.3_t1	x					x						downstream TIS (variant)
scaffold57	135500	135600	SMAC_02439.3_t2	x					x						downstream TIS (variant)
scaffold57	69900	70000	SMAC_02457.3_t1		x							x			additional exon / gene fusion
scaffold57	69900	70000	SMAC_02457.3_t2		x				x			x			additional exon / gene fusion
scaffold57	50400	50500	SMAC_02461.3_t1		x										intron translated
scaffold125	79000	79500	SMAC_02483.3_t1					x							frame shift
scaffold125	57700	58000	SMAC_02491.3_t1	x	x	x									intron introduced / upstream TIS
scaffold265	18600	21000	SMAC_02506.3_t1		x		x	x							intron translated / frameshift / C-term extension
scaffold60	29000	31000	SMAC_02513.3_t1	x	x	x									introns translated / upstream TIS
scaffold74	15800	15900	SMAC_02515.3_t1		x										intron translated
scaffold71	26400	28000	SMAC_02524.3_t1	x	x	x									intron translated / frame shift / upstream TIS
scaffold71	48000	48500	SMAC_02528.3_t1	x					x						downstream TIS (variant)
scaffold71	48000	48500	SMAC_02528.3_t2	x					x						downstream TIS (variant)
scaffold71	97500	98000	SMAC_02538.3_t1	x					x						downstream TIS (variant)
scaffold71	97500	98000	SMAC_02538.3_t2	x					x						downstream TIS (variant)
scaffold248	21000	21100	SMAC_02558.3_t1	x											Downstream TIS (old annotation)
scaffold240	5500	6000	SMAC_02563.3_t1	x		x									upstream TIS (old annotation)
scaffold35	113400	114200	SMAC_02567.3_t1		x		x	x							intron translated / frame shift
scaffold35	49200	49500	SMAC_02583.3_t1		x										intron translated
scaffold35	25800	2600	SMAC_02589.3_t1	x				x							frame shift + intron translated
scaffold4	482400	483000	SMAC_02609.3_t1	x		x									upstream TIS
scaffold4	462200	462400	SMAC_02616.3_t1		x										splice sites refined
scaffold4	416800	417500	SMAC_02628.3_t1	x		x									upstream TIS
scaffold4	395200	395400	SMAC_02633.3_t1		x										intron translated
scaffold4	385500	385800	SMAC_02636.3_t1					x							frameshift
scaffold4	374500	375000	SMAC_02639.3_t1		x		x	x							splice sites refined (frame shift + C-term extension)
scaffold4	363400	363600	SMAC_02643.3_t1	x		x									upstream TIS
scaffold4	290000	290500	SMAC_02664.3_t1		x										intron introduced (frame shift)
scaffold4	240000	240600	SMAC_02676.3_t1	x		x									upstream TIS
scaffold4	213900	214200	SMAC_02684.3_t1	x		x									upstream TIS
scaffold4	158500	158800	SMAC_02703.3_t1	x		x									upstream TIS
scaffold4	147300	147900	SMAC_02706.3_t1								x				new annotation / old restored
scaffold4	98000	99000	SMAC_02718.3_t1	x					x						downstream TIS (variant)
scaffold4	98000	99000	SMAC_02718.3_t2	x					x						downstream TIS (variant)
scaffold4	80000	80800	SMAC_02724.3_t1		x										splice sites refined
scaffold18	276600	277000	SMAC_02773.3_t1	x	x	x									intron introduced (N-term extension)
scaffold18	185000	187000	SMAC_02792.3_t1	x	x	x									additional N-terminal exons
scaffold18	54600	54700	SMAC_02820.3_t1		x										intron translated
scaffold18	26400	27900	SMAC_02830.3_t1	x		x									N-terminal extension
scaffold18	19600	19800	SMAC_02832.3_t1		x				x						splice variant
scaffold18	19600	19800	SMAC_02832.3_t2		x				x						splice variant
scaffold18	9100	9200	SMAC_02835.3_t1		x										intron translated
scaffold47	92500	92600	SMAC_02862.3_t1	x		x			x						upstream TIS (variant)
scaffold47	92500	92600	SMAC_02862.3_t2	x		x			x						upstream TIS (variant)
scaffold20	326500	327000	SMAC_02912.3_t1		x										splice site refined
scaffold20	262500	263000	SMAC_02933.3_t1		x			x							intron translated / frame shift
scaffold20	245000	245200	SMAC_02939.3_t1	x	x	x									intron translated (N-term extension)
scaffold20	154500	155000	SMAC_02966.3_t1					x							frame shift
scaffold20	51200	52000	SMAC_02985.3_t1		x				x						splice variants
scaffold20	51200	52000	SMAC_02985.3_t2		x				x						splice variants
scaffold20	49300	49500	SMAC_02986.3_t1							x					RNA Editing
scaffold20	40000	42500	SMAC_02988.3_t1	x		x			x						upstream TIS (variant)
scaffold20	40000	42500	SMAC_02988.3_t2	x		x			x						upstream TIS (variant)
scaffold20	19000	20000	SMAC_02995.3_t1		x				x						splice variant
scaffold20	19000	20000	SMAC_02995.3_t2		x				x						splice variant
scaffold54	98000	99000	SMAC_03054.3_t1	x		x									upstream TIS
scaffold23	76000	76200	SMAC_03141.3_t1		x			x							intron translated / frame shift
scaffold23	33000	33300	SMAC_03154.3_t1		x										intron translated
scaffold7	150000	150100	SMAC_03213.3_t1		x			x							old annotation restored
scaffold22	52600	52800	SMAC_03227.3_t1							x					RNA Editing
scaffold22	62800	63000	SMAC_03230.3_t1		x										splice site refined
scaffold22	64700	65000	SMAC_03231.3_t1	x	x	x									intron introduced (N-term extension)
scaffold22	84400	84600	SMAC_03238.3_t1		x										intron translated
scaffold10	150000	150100	SMAC_03288.3_t1		x										intron translated
scaffold152	3000	4000	SMAC_03356.3_t1		x		x	x							intron translated / frame shift / C-term extension
scaffold46	15200	15400	SMAC_03362.3_t1	x					x						downstream TIS (variant)
scaffold46	15200	15400	SMAC_03362.3_t2	x					x						downstream TIS (variant)
scaffold46	18500	18600	SMAC_03365.3_t1		x							x			gene fusion / splice sites refined / intron translated / exon introduced
scaffold46	53700	53800	SMAC_03374.3_t1		x										intron translated
scaffold46	156000	157000	SMAC_03396.3_t1	x	x	x									intron translated / upstream TIS
scaffold191	52000	54000	SMAC_03412.3_t1		x		x								intron translated / frame shift / C-term extension
scaffold191	26800	27000	SMAC_03417.3_t1	x		x		x				x			usptream TIS / frame shift / C-term of SMAC_03417? (yes according to BLAST, no according to RNASeq data)
scaffold103	51000	54000	SMAC_03429.3_t1		x										introns translated
scaffold44	180800	181500	SMAC_03480.3_t1		x										splice site refined
scaffold144	10400	11200	SMAC_03491.3_t1	x	x		x		x						downstream TIS (variant) + intron introduced / C-term extension
scaffold144	10400	11200	SMAC_03491.3_t2	x	x		x		x						downstream TIS (variant) + intron introduced / C-term extension
scaffold144	59200	59300	SMAC_03506.3_t1	x											downstream TIS
scaffold144	70000	70500	SMAC_03508.3_t1	x	x										downstream TIS + intron translated
scaffold6	477000	477900	SMAC_03518.3_t1		x										introns translated
scaffold6	430500	430700	SMAC_03527.3_t1							x					RNA Editing
scaffold6	416600	417700	SMAC_03530.3_t1	x	x	x									splice sites refined (N-term extension)
scaffold6	407800	407900	SMAC_03533.3_t1	x					x						downstream TIS (variant)
scaffold6	407800	407900	SMAC_03533.3_t2	x					x						downstream TIS (variant)
scaffold6	387300	388600	SMAC_03538.3_t1		x		x	x							introns translated (frame shift + C-term extension)
scaffold6	155000	155300	SMAC_03603.3_t1		x										intron translated
scaffold6	15000	16000	SMAC_03633.3_t1		x	x		x							introns translated (frame shift + N-term extension)
scaffold15	355100	356000	SMAC_03647.3_t1					x							frame shift
scaffold15	352600	352800	SMAC_03648.3_t1	x	x	x									upstream TIS / additional exon
scaffold15	350300	350400	SMAC_03649.3_t1		x										intron translated
scaffold15	279500	280500	SMAC_03667.3_t1		x		x	x							splice site refined (frame shift / C-term extension)
scaffold15	248500	248700	SMAC_03676.3_t1		x				x						intron translated (variant)
scaffold15	248500	248700	SMAC_03676.3_t2		x				x						intron translated (variant)
scaffold15	226800	227000	SMAC_03682.3_t1		x										splice site refined
scaffold15	113700	114000	SMAC_03713.3_t1	x											downstream TIS
scaffold135	69000	70000	SMAC_03747.3_t1	x					x						downstream TIS (variant)
scaffold135	69000	70000	SMAC_03747.3_t2	x					x						downstream TIS (variant)
scaffold135	14800	15500	SMAC_03765.3_t1		x			x							intron translated / frame shift
scaffold188	22000	225000	SMAC_03774.3_t1	x		x									upstream TIS
scaffold3	387000	387600	SMAC_03798.3_t1	x	x	x		x							splice sites refined (frame shift + N-term extension)
scaffold3	356000	356400	SMAC_03810.3_t1	x					x						downstream TIS (variant)
scaffold3	356000	356400	SMAC_03810.3_t2	x					x						downstream TIS (variant)
scaffold112	52000	52200	SMAC_03818.3_t1	x					x						downstream TIS (variant(?))
scaffold112	52000	52200	SMAC_03818.3_t2	x					x						downstream TIS (variant(?))
scaffold112	70400	70800	SMAC_03824.3_t1	x	x	x									upstream TIS / intron translated || splice site refined
scaffold112	93800	94000	SMAC_03830.3_t1	x					x						downstream TIS (variant(?))
scaffold112	93800	94000	SMAC_03830.3_t2	x					x						downstream TIS (variant(?))
scaffold2	12500	16000	SMAC_03856.3_t1	x		x									upstream TIS
scaffold84	100200	100500	SMAC_03871.3_t1	x					x						downstream TIS (Variant)
scaffold84	100200	100500	SMAC_03871.3_t2	x					x						downstream TIS (Variant)
scaffold84	83000	85000	SMAC_03877.3_t1		x		x								splice site refined / frame shift / C-term extension
scaffold84	33000	34000	SMAC_03891.3_t1					x							frame shift
scaffold84	7200	7300	SMAC_03899.3_t1		x										intron translated / premature C-term
scaffold16	0	2000	SMAC_03903.3_t1								x				novel annotation / C-term missing / old SMAC_03903
scaffold16	126700	127000	SMAC_03939.3_t1	x					x						downstream TIS (variant)
scaffold16	126700	127000	SMAC_03939.3_t2	x					x						downstream TIS (variant)
scaffold16	161300	161400	SMAC_03947.3_t1	x					x						downstream TIS (variant)
scaffold16	161300	161400	SMAC_03947.3_t2	x					x						downstream TIS (variant)
scaffold16	244600	244800	SMAC_03963.3_t1		x										intron translated
scaffold16	324600	327000	SMAC_03982.3_t1		x			x							introns translated / frame shift
scaffold16	351400	352200	SMAC_03988.3_t1	x	x	x									splice sites refined / upstream TIS
scaffold81	10500	11500	SMAC_03998.3_t1	x	x	x									intron translated / upstream TIS
scaffold81	105500	105600	SMAC_04018.3_t1	x					x						downstream TIS (Variant)
scaffold81	105500	105600	SMAC_04018.3_t2	x					x						downstream TIS (Variant)
scaffold82	300	2000	SMAC_04070.3_t1	x		x									upstream TIS
scaffold121	66000	66800	SMAC_04092.3_t1		x			x							intron translated / frame shift
scaffold121	75200	75300	SMAC_04095.3_t1		x				x						intron translated (variant(?))
scaffold121	75200	75300	SMAC_04095.3_t2		x				x						intron translated (variant(?))
scaffold121	110600	111000	SMAC_04107.3_t1		x			x							intron introduced / frame shift
scaffold168	16200	16300	SMAC_04113.3_t1		x										intron translated
scaffold168	33200	33300	SMAC_04117.3_t1	x											downstream TIS
scaffold83	128300	128400	SMAC_04141.3_t1		x										intron translated
scaffold83	37000	38000	SMAC_04160.3_t1	x		x									upstream TIS
scaffold157	65400	66500	SMAC_04169.3_t1		x		x	x							intron translated / frame shift / C-term extension
scaffold129	70600	70700	SMAC_04197.3_t1	x											downstream TIS (variant?)
scaffold67	25700	25800	SMAC_04223.3_t1		x			x							old annotation
scaffold67	31100	32000	SMAC_04225.3_t1	x	x	x									splice sites refined / upstream TIS
scaffold67	93000	96000	SMAC_04239.3_t1		x		x								intron introduced / C-term extension
scaffold67	164300	164600	SMAC_04263.3_t1	x	x	x		x							intron translated / frame shift
scaffold9	395100	395300	SMAC_04276.3_t1		x										intron translated
scaffold9	374800	374900	SMAC_04280.3_t1	x					x						downstream TIS (variant)
scaffold9	374800	374900	SMAC_04280.3_t2	x					x						downstream TIS (variant)
scaffold9	302400	303100	SMAC_04299.3_t1	x	x	x									intron translated (N-term extension)
scaffold9	37000	38000	SMAC_04307.3_t1												unclear gene structure
scaffold9	43600	43700	SMAC_04308.3_t1							x					RNA Editing
scaffold9	46600	46700	SMAC_04310.3_t1		x		x	x							intron translated (frame shift + C-term extension)
scaffold9	144900	145500	SMAC_04330.3_t1		x		x		x						splice variant | intron translated (C-term extension)
scaffold9	144900	145500	SMAC_04330.3_t2		x		x		x						splice variant | intron translated (C-term extension)
scaffold9	220000	220200	SMAC_04354.3_t1		x		x	x							splice sites refined (frame shift + C-term extension)
scaffold9	232000	232200	SMAC_04358.3_t1	x					x						downstream TIS (variant)
scaffold9	232000	232200	SMAC_04358.3_t2	x					x						downstream TIS (variant)
scaffold170	13900	14400	SMAC_04369.3_t1	x	x	x									splice site refined / upstream TIS
scaffold76	5800	5900	SMAC_04390.3_t1		x										intron translated
scaffold76	43800	44200	SMAC_04402.3_t1		x			x							intron translated / frame shift
scaffold76	110000	110500	SMAC_04413.3_t1	x	x	x									intron translated / upstream TIS / frame shift
scaffold76	159000	159100	SMAC_04426.3_t1		x										intron translated
scaffold21	78400	78500	SMAC_04446.3_t1	x					x						downstream TIS (variant)
scaffold21	78400	78500	SMAC_04446.3_t2	x					x						downstream TIS (variant)
scaffold21	207300	208000	SMAC_04481.3_t1	x	x	x									intron introduced (N-term extension)
scaffold21	234800	235000	SMAC_04484.3_t1	x					x						downstream TIS (variant)
scaffold21	234800	235000	SMAC_04484.3_t2	x					x						downstream TIS (variant)
scaffold95	75500	76500	SMAC_04536.3_t1		x						x				novel annotation / SMAC_04536 (putative conidiation-specific expression protein ) restored
scaffold115	36800	37000	SMAC_04557.3_t1	x					x						downstream TIS (variant)
scaffold115	36800	37000	SMAC_04557.3_t2	x					x						downstream TIS (variant)
scaffold7	245800	245900	SMAC_04577.3_t1		x										Intron translated
scaffold7	267600	268500	SMAC_04587.3_t1								x				new annotation / old restored
scaffold7	324200	324600	SMAC_04604.3_t1		x										Intron introduced, splice sites refined
scaffold7	330000	330500	SMAC_04605.3_t1		x		x	x							splice sites refined (frame shift + C-term extension)
scaffold7	365120	365140	SMAC_04612.3_t1		x				x						intron translated (splice variant)
scaffold7	365120	365140	SMAC_04612.3_t2		x				x						intron translated (splice variant)
scaffold7	382200	383700	SMAC_04616.3_t1		x		x	x							intron translated (frame shift + C-term extension)
scaffold217	40300	40400	SMAC_04642.3_t1	x	x	x									upstream TIS / intron introduced
scaffold217	6000	6100	SMAC_04650.3_t1		x										splice site refined
scaffold58	32000	32100	SMAC_04665.3_t1		x			x							intron translated / frame shift
scaffold58	134300	134400	SMAC_04695.3_t1	x											downstream TIS
scaffold155	70000	70500	SMAC_04716.3_t1					x							frame shift
scaffold155	62900	63500	SMAC_04719.3_t1		x		x	x	x						intron translated / frame shift / variant C-term
scaffold155	62900	63500	SMAC_04719.3_t2		x		x	x	x						intron translated / frame shift / variant C-term
scaffold2	533200	533400	SMAC_04751.3_t1	x	x	x		x							splice sites refined (frame shift + N-term extension)
scaffold2	494300	495200	SMAC_04763.3_t1	x	x	x		x							intron translated (frame shift + N-Term extension)
scaffold2	453000	454000	SMAC_04774.3_t1	x	x	x		x							intron translated (frame shift + N-Term extension)
scaffold2	387300	387500	SMAC_04793.3_t1	x		x									upstream TIS
scaffold38	65000	65500	SMAC_04810.3_t1		x										intron translated
scaffold38	110000	112000	SMAC_04816.3_t1		x				x			x			splice variant leading to gene fusion
scaffold38	110000	112000	SMAC_04816.3_t2		x				x			x			splice variant leading to gene fusion
scaffold38	135000	136000	SMAC_04819.3_t1	x		x									upstream TIS
scaffold38	144800	144900	SMAC_04821.3_t1	x					x						downstream TIS (variant)
scaffold38	144800	144900	SMAC_04821.3_t2	x					x						downstream TIS (variant)
scaffold38	147000	148000	SMAC_04822.3_t1	x		x									upstream TIS
scaffold38	155000	155500	SMAC_04824.3_t1	x	x	x									additional exon upstream / upstream TIS
scaffold38	176000	176500	SMAC_04827.3_t1	x											upstream TIS
scaffold83	101400	103000	SMAC_04847.3_t1	x	x	x									intron translated + upstream TIS
scaffold24	276000	276800	SMAC_04850.3_t1		x										intron translated
scaffold24	236000	236300	SMAC_04862.3_t1	x					x						downstream TIS (variant)
scaffold24	236000	236300	SMAC_04862.3_t2	x					x						downstream TIS (variant)
scaffold91	29600	29700	SMAC_04904.3_t1		x				x						intron translated (variant)
scaffold91	29600	29700	SMAC_04904.3_t2		x				x						intron translated (variant)
scaffold91	66000	66200	SMAC_04917.3_t1		x		x								C-term extension (old restored)
scaffold186	48600	49000	SMAC_04934.3_t1	x	x	x		x							upstream TIS / frame shift / intron translated
scaffold5	442500	442800	SMAC_04951.3_t1	x		x									upstream TIS
scaffold5	451800	453000	SMAC_04954.3_t1								x				old annotation restored
scaffold5	493000	493100	SMAC_04965.3_t1	x					x						downstream TIS (variant)
scaffold5	493000	493100	SMAC_04965.3_t2	x					x						downstream TIS (variant)
scaffold176	44500	46500	SMAC_04978.3_t1	x		x									upstream TIS
scaffold5	190000	191000	SMAC_05029.3_t1	x	x	x									intron translated (upstream TIS)
scaffold36	74500	75200	SMAC_05062.3_t1					x							frame shift
scaffold36	219000	220000	SMAC_05098.3_t1	x		x							x		gene split / novel gene in 5'UTR
scaffold63	64300	64400	SMAC_05119.3_t1		x										intron translated
scaffold63	107100	107200	SMAC_05130.3_t1		x										intron translated
scaffold63	113100	113700	SMAC_05132.3_t1		x			x							old annotation
scaffold68	131100	131200	SMAC_05150.3_t1		x		x								C-term extension (old restored)
scaffold55	115000	115300	SMAC_05186.3_t1	x	x	x	x								upstream TIS (old annotation) C-term extension
scaffold55	93000	94000	SMAC_05194.3_t1	x	x	x		x							intron translated / frame shift / upstream TIS
scaffold50	58000	58400	SMAC_05246.3_t1	x	x			x							intron translated / frame shift
scaffold50	30400	30500	SMAC_05256.3_t1	x					x						downstream TIS (variant)
scaffold50	30400	30500	SMAC_05256.3_t2	x					x						downstream TIS (variant)
scaffold123	82500	83000	SMAC_05289.3_t1	x	x	x									intron introduced / frame shift / upstream TIS
scaffold31	234500	234600	SMAC_05304.3_t1		x										intron 2 retained
scaffold31	141500	141600	SMAC_05325.3_t1		x										intron 2 retained
scaffold31	116200	116300	SMAC_05331.3_t1	x		x									upstream TIS (old restored)
scaffold31	116200	116300	SMAC_05332.3_t1		x										intron skipped
scaffold92	138900	139000	SMAC_05360.3_t1		x										intron translated
scaffold97	18000	19000	SMAC_05387.3_t1		x				x						introns translated (variant)
scaffold97	18000	19000	SMAC_05387.3_t2		x				x						introns translated (variant)
scaffold97	33300	34200	SMAC_05389.3_t1		x			x							intron translated / frame shift
scaffold97	126400	126600	SMAC_05409.3_t1	x					x						downstream TIS (variant)
scaffold97	126400	126600	SMAC_05409.3_t2	x					x						downstream TIS (variant)
scaffold184	9000	9700	SMAC_05428.3_t1	x	x	x			x						two upstream TIS variants / intron translated
scaffold184	9000	9700	SMAC_05428.3_t2	x	x	x			x						two upstream TIS variants / intron translated
scaffold108	115500	155600	SMAC_05434.3_t1		x										intron translated
scaffold25	88800	88900	SMAC_05543.3_t1		x										intron transltated
scaffold25	73500	74200	SMAC_05548.3_t1					x					x		gene split
scaffold25	35000	35400	SMAC_05557.3_t1	x		x									upstream TIS (old annotation)
scaffold25	5300	5400	SMAC_05562.3_t1	x		x									upstream TIS (old annotation)
scaffold263	3500	7200	SMAC_05566.3_t1	x		x									upstream TIS
scaffold263	22200	22300	SMAC_05572.3_t1		x										intron translated
scaffold172	59000	61000	SMAC_05592.3_t1		x			x							intron translated / frame shift
scaffold172	45000	45500	SMAC_05595.3_t1		x				x						splice variant
scaffold172	45000	45500	SMAC_05595.3_t2		x				x						splice variant
scaffold172	28500	28600	SMAC_05599.3_t1		x										splice site refined
scaffold287	13500	14000	SMAC_05645.3_t1	x	x	x			x						upstream TIS / intron introduced / variant
scaffold287	13500	14000	SMAC_05645.3_t2	x	x	x			x						upstream TIS / intron introduced / variant
scaffold279	20800	20900	SMAC_05650.3_t1	x	x				x						upstream TIS
scaffold279	20800	20900	SMAC_05650.3_t2	x	x				x						upstream TIS
scaffold53	32800	33600	SMAC_05691.3_t1					x							frame shift
scaffold53	47600	47700	SMAC_05694.3_t1	x					x						downstream TIS (variant)
scaffold53	47600	47700	SMAC_05694.3_t2	x					x						downstream TIS (variant)
scaffold53	76200	76300	SMAC_05699.3_t1	x	x	x			x						upstream TIS (variant)
scaffold53	76200	76300	SMAC_05699.3_t2	x	x	x			x						upstream TIS (variant)
scaffold208	26400	27400	SMAC_05731.3_t1		x										introns (old annotation)
scaffold88	49000	50000	SMAC_05748.3_t1	x	x	x									upstream exon / N-term extension
scaffold88	116800	116900	SMAC_05766.3_t1	x					x						downstream TIS (variant)
scaffold88	116800	116900	SMAC_05766.3_t2	x					x						downstream TIS (variant)
scaffold151	87000	87200	SMAC_05775.3_t1	x	x				x						alternative splicing / TIS (variant)
scaffold151	87000	87200	SMAC_05775.3_t2	x	x				x						alternative splicing / TIS (variant)
scaffold151	10400	10500	SMAC_05794.3_t1	x					x						downstream TIS (variant)
scaffold151	10400	10500	SMAC_05794.3_t2	x					x						downstream TIS (variant)
scaffold127	64200	64300	SMAC_05815.3_t1		x										intron translated
scaffold127	73500	73600	SMAC_05818.3_t1	x	x				x						upstream exon variant
scaffold127	73500	73600	SMAC_05818.3_t2	x	x				x						upstream exon variant
scaffold160	14700	14900	SMAC_05867.3_t1	x					x						downstream TIS (variant)
scaffold160	14700	14900	SMAC_05867.3_t2	x					x						downstream TIS (variant)
scaffold160	55000	56000	SMAC_05877.3_t1	x	x	x									upstream TIS / intron translated
scaffold24	89100	89200	SMAC_05912.3_t1	x					x						downstream TIS (variant)
scaffold24	89100	89200	SMAC_05912.3_t2	x					x						downstream TIS (variant)
scaffold24	86000	86400	SMAC_05913.3_t1	x					x						downstream TIS (variant)
scaffold24	86000	86400	SMAC_05913.3_t2	x					x						downstream TIS (variant)
scaffold162	5200	5200	SMAC_05930.3_t1	x					x						downstream TIS (variant)
scaffold162	5200	5200	SMAC_05930.3_t2	x					x						downstream TIS (variant)
scaffold41	13800	14000	SMAC_05947.3_t1		x				x						intron translated (variant)
scaffold41	13800	14000	SMAC_05947.3_t2		x				x						intron translated (variant)
scaffold41	25800	26000	SMAC_05949.3_t1		x										additional exon in intron 1
scaffold41	85500	86000	SMAC_05965.3_t1		x			x							splice site refined / frame shift
scaffold41	138500	138600	SMAC_05977.3_t1	x		x									upstream TIS (old annotation)
scaffold41	187000	187500	SMAC_05987.3_t1		x										intron translated
scaffold41	192000	192300	SMAC_05989.3_t1	x		x									upstream TIS
scaffold41	212500	212600	SMAC_05993.3_t1		x										intron translated
scaffold41	223500	223700	SMAC_05995.3_t1		x										intron translated
scaffold222	5300	5400	SMAC_06019.3_t1		x										intron skipped
scaffold132	22500	23500	SMAC_06049.3_t1	x		x									upstream TIS
scaffold132	84500	84600	SMAC_06069.3_t1		x										intron translated
scaffold77	7500	8000	SMAC_06077.3_t1		x										intron translated + splice sites refined / additional exon
scaffold77	52000	54000	SMAC_06091.3_t1	x	x	x		x							intron translated / frame shift / upstream TIS
scaffold214	3500	3700	SMAC_06156.3_t1		x				x						alternative transcript
scaffold214	3500	3700	SMAC_06156.3_t2		x				x						alternative transcript
scaffold37	15300	19000	SMAC_06162.3_t1		x										introns translated
scaffold37	29500	30000	SMAC_06165.3_t1	x	x	x									intron introduced / upstream TIS
scaffold64	141700	142300	SMAC_06209.3_t1		x		x								intron introduced / C-term extension
scaffold64	132500	132600	SMAC_06213.3_t1		x										intron translated
scaffold64	106000	107200	SMAC_06219.3_t1		x			x							intron translated / frame shift
scaffold64	7900	8000	SMAC_06241.3_t1		x										intron translated
scaffold260	300	800	SMAC_06252.3_t1		x										intron translated / premature stop codon
scaffold171	54700	55000	SMAC_06262.3_t1	x	x	x		x							upstream TIS / frame shift
scaffold171	46200	46300	SMAC_06263.3_t1		x										intron translated
scaffold14	381000	381200	SMAC_06271.3_t1		x										splice site refined / frame shift
scaffold14	361800	362400	SMAC_06277.3_t1	x	x	x									intron translated / upstream TIS
scaffold14	309000	310500	SMAC_06292.3_t1	x	x	x									upstream exons
scaffold14	264400	264600	SMAC_06307.3_t1	x					x						downstream TIS (variant)
scaffold14	264400	264600	SMAC_06307.3_t2	x					x						downstream TIS (variant)
scaffold14	222400	222600	SMAC_06319.3_t1	x		x									upstream TIS
scaffold14	183900	184000	SMAC_06326.3_t1	x											downstream TIS
scaffold14	114600	114700	SMAC_06348.3_t1		x				x						intron transalted (variant)
scaffold14	114600	114700	SMAC_06348.3_t2		x				x						intron transalted (variant)
scaffold14	107600	108000	SMAC_06351.3_t1		x			x							intron translated / frame shift
scaffold118	63700	63800	SMAC_06373.3_t1		x										intron translated
scaffold118	81800	81900	SMAC_06378.3_t1	x					x						downstream TIS (Variant)
scaffold118	81800	81900	SMAC_06378.3_t2	x					x						downstream TIS (Variant)
scaffold202	5300	5400	SMAC_06402.3_t1		x										intron translated
scaffold175	15000	15500	SMAC_06409.3_t1		x			x							intron translated / frame shift
scaffold175	26100	26200	SMAC_06411.3_t1	x					x						downstream TIS (variant(?))
scaffold175	26100	26200	SMAC_06411.3_t2	x					x						downstream TIS (variant(?))
scaffold154	25000	25600	SMAC_06449.3_t1	x					x						downstream TIS (variant)
scaffold154	25000	25600	SMAC_06449.3_t2	x					x						downstream TIS (variant)
scaffold100	0	2800	SMAC_06453.3_t1		x						x				novel annotation / SMAC_06453 V2 / C-term missing
scaffold100	59000	60000	SMAC_06469.3_t1	x	x	x									introns translated / upstream TIS
scaffold100	67000	67700	SMAC_06473.3_t1		x		x	x							frame shift / C-term extension
scaffold100	109000	111000	SMAC_06482.3_t1		x		x	x							intron translated / frame shift /C-term extension
scaffold233	28800	28900	SMAC_06512.3_t1		x										intron skipped
scaffold221	18700	19000	SMAC_06526.3_t1		x				x						C-term frame shift
scaffold221	18700	19000	SMAC_06526.3_t2		x				x						C-term frame shift
scaffold33	104000	104300	SMAC_06562.3_t1					x							frame shift
scaffold26	210300	210600	SMAC_06594.3_t1	x					x						downstream TIS (variant)
scaffold26	210300	210600	SMAC_06594.3_t2	x					x						downstream TIS (variant)
scaffold104	117500	11800	SMAC_06637.3_t1		x			x	x						intons translated / frame shift (variant)
scaffold104	117500	11800	SMAC_06637.3_t2		x			x	x						intons translated / frame shift (variant)
scaffold52	107100	107400	SMAC_06652.3_t1	x	x	x									upstream TIS / intron introduced
scaffold52	97800	97900	SMAC_06654.3_t1		x										intron translated
scaffold52	87000	87300	SMAC_06658.3_t1		x		x								C-term extension (old restored)
scaffold52	30000	32000	SMAC_06675.3_t1		x		x								splice sites refined / C-term extension
scaffold156	23000	26500	SMAC_06685.3_t1	x	x	x			x						upstream TIS (variant) (RNASEq hints for 2 genes, but no stop codon?)
scaffold156	23000	26500	SMAC_06685.3_t2	x	x	x			x						upstream TIS (variant) (RNASEq hints for 2 genes, but no stop codon?)
scaffold47	210400	210500	SMAC_06710.3_t1	x					x						downstream TIS (variant)
scaffold47	210400	210500	SMAC_06710.3_t2	x					x						downstream TIS (variant)
scaffold141	76600	77000	SMAC_06719.3_t1		x		x								intron translated / C-term extension
scaffold74	99000	99500	SMAC_06740.3_t1		x										intron translated
scaffold74	138000	139000	SMAC_06751.3_t1							x					RNA Editing
scaffold89	93800	93900	SMAC_06785.3_t1	x					x						downstream TIS (variant)
scaffold89	93800	93900	SMAC_06785.3_t2	x					x						downstream TIS (variant)
scaffold106	47700	48000	SMAC_06807.3_t1	x	x	x			x						upstream TIS variant - translated intron
scaffold106	47700	48000	SMAC_06807.3_t2	x	x	x			x						upstream TIS variant - translated intron
scaffold106	52000	58000	SMAC_06808.3_t1		x										introns translated
scaffold106	93000	93200	SMAC_06819.3_t1		x										intron translated
scaffold106	130000	end	SMAC_06826.3_t1								x				old SMAC_06826 / gene structure unclear
scaffold111	72600	72700	SMAC_06842.3_t1		x				x						intron translated (variant)
scaffold111	72600	72700	SMAC_06842.3_t2		x				x						intron translated (variant)
scaffold34	67000	67200	SMAC_06921.3_t1		x										intron translated
scaffold34	63400	64000	SMAC_06922.3_t1		x		x								intron introduced / C-term extension
scaffold34	55700	56200	SMAC_06924.3_t1	x	x				x						intron translated + downstream TIS (variant)
scaffold34	55700	56200	SMAC_06924.3_t2	x	x				x						intron translated + downstream TIS (variant)
scaffold34	45500	46000	SMAC_06927.3_t1	x	x	x									intron translated / upstream TIS
scaffold34	43300	44000	SMAC_06928.3_t1	x	x	x									intron introduced / upstream TIS
scaffold300	10000	101000	SMAC_06941.3_t1	x	x										intron translated / frameshift of exon 1
scaffold167	23000	23100	SMAC_06945.3_t1	x					x						downstream TIS (variant)
scaffold167	23000	23100	SMAC_06945.3_t2	x					x						downstream TIS (variant)
scaffold242	5400	6000	SMAC_06990.3_t1	x	x	x									upstream TIS / intron introduced
scaffold61	155000	155600	SMAC_07002.3_t1	x	x	x									upstream TIS
scaffold61	140000	140200	SMAC_07005.3_t1	x					x						downstream TIS (variant)
scaffold61	140000	140200	SMAC_07005.3_t2	x					x						downstream TIS (variant)
scaffold264	19500	19700	SMAC_07013.3_t1		x			x							splice sites refined / frame shift
scaffold264	3200	3300	SMAC_07018.3_t1		x		x	x	x						intron introduced (C-term variant)
scaffold264	3200	3300	SMAC_07018.3_t2		x		x	x	x						intron introduced (C-term variant)
scaffold26	21000	21500	SMAC_07022.3_t1	x	x	x									splice site refined / upstream TIS
scaffold26	167000	167100	SMAC_07063.3_t1		x										intron transltated
scaffold113	77800	78000	SMAC_07073.3_t1		x				x						intron translated (variant)
scaffold113	77800	78000	SMAC_07073.3_t2		x				x						intron translated (variant)
scaffold37	185200	185300	SMAC_07131.3_t1					x							frame shift (old annotation)
scaffold164	26800	26900	SMAC_07142.3_t1	x		x									upstream TIS
scaffold70	35600	36200	SMAC_07193.3_t1	x		x									upstream TIS (old restored)
scaffold75	135000	137000	SMAC_07214.3_t1	x		x									upstream TIS
scaffold75	104000	105000	SMAC_07222.3_t1		x										splice sites refined
scaffold109	15600	16800	SMAC_07253.3_t1	x		x									upstream TIS
scaffold107	13700	14000	SMAC_07277.3_t1		x										intron translated
scaffold107	68100	68700	SMAC_07291.3_t1		x			x							intron translated / frame shift
scaffold107	114500	114600	SMAC_07303.3_t1		x			x							intron translated / frame shift
scaffold169	47000	47500	SMAC_07310.3_t1		x				x						splice variant
scaffold169	47000	47500	SMAC_07310.3_t2		x				x						splice variant
scaffold169	34600	34800	SMAC_07311.3_t1	x	x	x									splice site refined / upstream TIS
scaffold180	49500	49700	SMAC_07337.3_t1	x					x						downstream TIS (variant(?))
scaffold180	49500	49700	SMAC_07337.3_t2	x					x						downstream TIS (variant(?))
scaffold180	59300	60300	SMAC_07342.3_t1	x		x		x							upstream TIS / frame shift
scaffold85	2700	2900	SMAC_07382.3_t1	x		x			x					x	upstream TIS (non-annonical) (variant)
scaffold85	2700	2900	SMAC_07382.3_t2	x		x			x					x	upstream TIS (non-annonical) (variant)
scaffold122	77600	77700	SMAC_07392.3_t1	x	x	x									intron translated / upstream TIS
scaffold102	12400	12500	SMAC_07424.3_t1	x					x						downstream TIS (variant)
scaffold102	12400	12500	SMAC_07424.3_t2	x					x						downstream TIS (variant)
scaffold102	15000	17000	SMAC_07425.3_t1		x			x							intron translated / frame shift
scaffold102	45000	46000	SMAC_07436.3_t1	x	x	x			x						intron translated / upstream TIS (variant)
scaffold102	45000	46000	SMAC_07436.3_t2	x	x	x			x						intron translated / upstream TIS (variant)
scaffold102	86500	87000	SMAC_07449.3_t1					x							frame shift
scaffold22	160500	160600	SMAC_07458.3_t1		x										intron translated
scaffold178	45600	46200	SMAC_07471.3_t1		x			x							intron translated / frame shift
scaffold162	65500	66500	SMAC_07480.3_t1		x		x								intron translated / frame shift / C-term extension
scaffold53	166000	166500	SMAC_07494.3_t1	x		x									upstream TIS (old annotation)
scaffold53	164000	164200	SMAC_07495.3_t1	x		x									upstream TIS
scaffold231	40000	40500	SMAC_07509.3_t1		x		x								C-Term extension (old annotation)
scaffold22	309700	309800	SMAC_07512.3_t1		x				x						splice variant
scaffold22	309700	309800	SMAC_07512.3_t2		x				x						splice variant
scaffold22	163200	163500	SMAC_07547.3_t1		x										intron translated
scaffold17	362000	362500	SMAC_07566.3_t1		x			x							intron translated / frame shift
scaffold29	173300	173400	SMAC_07615.3_t1		x		x								intron introduced / C-term extension
scaffold29	171400	171800	SMAC_07616.3_t1	x		x									upstream TIS
scaffold74	69000	70000	SMAC_07628.3_t1		x										introns translated
scaffold29	12200	12500	SMAC_07650.3_t1		x			x							splice site refined / frame shift
scaffold96	131000	132000	SMAC_07731.3_t1					x							frame shift
scaffold96	65100	65200	SMAC_07748.3_t1		x										intron translated
scaffold109	73700	73900	SMAC_07772.3_t1	x					x						downstream TIS (variant)
scaffold109	73700	73900	SMAC_07772.3_t2	x					x						downstream TIS (variant)
scaffold120	2500	3200	SMAC_07786.3_t1		x										splice sites refined
scaffold120	9300	9500	SMAC_07787.3_t1							x					RNA Editing
scaffold120	12800	12900	SMAC_07788.3_t1		x										intron translated / splice variant
scaffold120	16400	16800	SMAC_07789.3_t1	x	x	x									upstream TIS / intron translated
scaffold120	53900	54000	SMAC_07795.3_t1	x	x	x									upstream TIS / splice site refined
scaffold120	58000	58200	SMAC_07797.3_t1		x										non-cannonical splice site
scaffold73	128000	129000	SMAC_07844.3_t1	x					x						downstream TIS (variant)
scaffold73	128000	129000	SMAC_07844.3_t2	x					x						downstream TIS (variant)
scaffold185	25800	26100	SMAC_07861.3_t1	x	x			x							upstream TIS
scaffold164	57600	58000	SMAC_07892.3_t1		x			x					x		genes split + splice site refined / frame shift
scaffold61	83000	84000	SMAC_07911.3_t1	x	x	x									splice sites refined / upstream TIS
scaffold65	115300	116200	SMAC_07953.3_t1	x	x	x									upstream exons / N-term extension
scaffold65	39600	39700	SMAC_07972.3_t1							x					RNA Editing
scaffold52	199500	200000	SMAC_08010.3_t1		x		x	x							intron translated / frame shift / C-term extension
scaffold52	186000	187000	SMAC_08015.3_t1	x	x										upstream TIS / splice sites refined
scaffold72	106000	107000	SMAC_08048.3_t1	x	x		x	x							intron translated / frame shift / C-term extension
scaffold72	94500	95000	SMAC_08051.3_t1	x	x		x	x							intron translated / frame shift / C-term extension
scaffold72	66000	665000	SMAC_08060.3_t1							x					RNA Editing
scaffold80	135300	136000	SMAC_08077.3_t1		x		x								intron introduced / C-term extension
scaffold80	94400	94450	SMAC_08084.3_t1	x		x									old N-terminus restored
scaffold328	3000	3300	SMAC_08107.3_t1	x	x	x									upstream TIS (intron translated)
scaffold200	14920	15200	SMAC_08142.3_t1		x										splice site refined
scaffold200	19700	20500	SMAC_08144.3_t1										x		novel annotation / gene split
scaffold226	39500	39600	SMAC_08161.3_t1	x		x									upstream TIS (old annotation)
scaffold117	42700	43000	SMAC_08181.3_t1		x			x							splice site refined / frame shift
scaffold117	47000	47100	SMAC_08182.3_t1	x					x						downstream TIS (variant)
scaffold117	47000	47100	SMAC_08182.3_t2	x					x						downstream TIS (variant)
scaffold117	75000	75600	SMAC_08190.3_t1		x			x							intron translated / frame shift
scaffold117	102300	103000	SMAC_08196.3_t1	x		x									upstream TIS
scaffold256	22400	22600	SMAC_08204.3_t1		x				x						alternatives Transkript annotiert, RNA-seq zeigt Möglichkeit für alternatives Splicing
scaffold256	22400	22600	SMAC_08204.3_t2		x				x						alternatives Transkript annotiert, RNA-seq zeigt Möglichkeit für alternatives Splicing
scaffold94	26700	29000	SMAC_08294.3_t1	x	x	x			x						upstream TIS (variant)
scaffold94	26700	29000	SMAC_08294.3_t2	x	x	x			x						upstream TIS (variant)
scaffold94	36700	37000	SMAC_08297.3_t1		x				x						intron translated (variant)
scaffold94	36700	37000	SMAC_08297.3_t2		x				x						intron translated (variant)
scaffold94	44900	45000	SMAC_08299.3_t1		x				x						intron translated (variant)
scaffold94	44900	45000	SMAC_08299.3_t2		x				x						intron translated (variant)
scaffold94	119000	120000	SMAC_08318.3_t1	x	x	x									splice sites refined / upstream TIS
scaffold99	14500	14700	SMAC_08329.3_t1		x		x								C-term extension (old restored)
scaffold99	17200	17500	SMAC_08330.3_t1		x										old annotation restored
scaffold99	44300	44500	SMAC_08338.3_t1		x										splice site refined
scaffold99	101400	102000	SMAC_08348.3_t1		x		x								C-term extension (old restored)
scaffold78	69200	69400	SMAC_08374.3_t1	x					x						downstream TIS (variant)
scaffold78	69200	69400	SMAC_08374.3_t2	x					x						downstream TIS (variant)
scaffold78	78000	78200	SMAC_08377.3_t1		x										splice site refined
scaffold78	82000	83000	SMAC_08379.3_t1		x		x	x							intron translated / frame shift / C-term extension
scaffold249	23600	23650	SMAC_08428.3_t1	x		x									upstream TIS (old annotation)
scaffold133	3800	4300	SMAC_08441.3_t1	x	x	x									upstream TIS / additional exon within intron 1
scaffold60	147000	149000	SMAC_08493.3_t1		x		x								downstream exons
scaffold60	128500	129000	SMAC_08500.3_t1		x										intron translated
scaffold60	83800	84000	SMAC_08511.3_t1		x										intron translated
scaffold11	353700	353800	SMAC_08545.3_t1							x					RNA Editing
scaffold51	52800	53000	SMAC_08605.3_t1	x		x									upstream TIS
scaffold198	55500	55700	SMAC_08609.3_t1		x										intron translated
scaffold198	10600	10800	SMAC_08622.3_t1		x										intron translated
scaffold126	87000	88000	SMAC_08634.3_t1		x			x							frame shift / intron introduced / splice sites refined
scaffold126	63100	64500	SMAC_08643.3_t1					x							frame shift
scaffold126	43900	44000	SMAC_08651.3_t1	x		x									upstream TIS
scaffold126	30100	30200	SMAC_08655.3_t1		x										intron translated
scaffold126	6000	7000	SMAC_08663.3_t1	x	x	x									upstream exons / RNASeq coverage too low
scaffold131	19400	19500	SMAC_08675.3_t1		x										splice site refined
scaffold131	31800	32800	SMAC_08680.3_t1	x				x							upstream TIS / frame shift
scaffold327	9000	12000	SMAC_08696.3_t1		x		x	x							intron introduced / frame shift / downstream extension
scaffold98	138000	138100	SMAC_08698.3_t1		x		x								C-term extension (old restored)
scaffold15	20200	20400	SMAC_08733.3_t1	x					x						downstream TIS (variant)
scaffold15	20200	20400	SMAC_08733.3_t2	x					x						downstream TIS (variant)
scaffold15	49900	50200	SMAC_08742.3_t1	x	x	x									upstream TIS - splice sites unclear
scaffold15	53900	54000	SMAC_08743.3_t1		x										intron translated
scaffold15	81600	82500	SMAC_08745.3_t1	x		x									upstream TIS
scaffold42	85200	86000	SMAC_08750.3_t1		x		x	x							intron translated / frame shift
scaffold15	56700	57700	SMAC_08751.3_t1		x			x							frame shift / intron translated
scaffold236	25800	25900	SMAC_08842.3_t1	x					x						downstream TIS (variant)
scaffold236	25800	25900	SMAC_08842.3_t2	x					x						downstream TIS (variant)
scaffold28	270400	270500	SMAC_08847.3_t1		x										splice site refined
scaffold258	30100	30200	SMAC_08876.3_t1		x		x	x							old annotation (frame shift)
scaffold3	441600	441900	SMAC_08877.3_t1								x				new annotation / old restored
scaffold247	10200	10400	SMAC_08901.3_t1	x		x									upstream TIS (old annotation)
scaffold86	82500	84000	SMAC_08947.3_t1					x							old annotation (FW instead of REV)
scaffold11	31900	32000	SMAC_09016.3_t1		x										intron translated
scaffold11	86600	86700	SMAC_09034.3_t1		x										intron translated
scaffold163	19500	19600	SMAC_09049.3_t1		x										intron translated
scaffold5	255500	255600	SMAC_09057.3_t1		x		x		x						splice variant - alternative C-term
scaffold5	255500	255600	SMAC_09057.3_t2		x		x		x						splice variant - alternative C-term
scaffold336	3100	3200	SMAC_09082.3_t1	x					x						downstream TIS (variant?)
scaffold336	3100	3200	SMAC_09082.3_t2	x					x						downstream TIS (variant?)
scaffold91	109000	112000	SMAC_09092.3_t1	x		x									upstream TIS
scaffold159	41300	41350	SMAC_09107.3_t1		x				x						intron translated (variant)
scaffold159	41300	41350	SMAC_09107.3_t2		x				x						intron translated (variant)
scaffold159	44700	44800	SMAC_09108.3_t1	x					x						downstream TIS (variant)
scaffold159	44700	44800	SMAC_09108.3_t2	x					x						downstream TIS (variant)
scaffold197	39300	40000	SMAC_09133.3_t1		x				x						alternative transcript
scaffold197	39300	40000	SMAC_09133.3_t2		x				x						alternative transcript
scaffold68	54000	54500	SMAC_09145.3_t1	x	x	x									intron translated / frame shift
scaffold384	3600	3700	SMAC_09157.3_t1	x		x			x					x	non-cannonical upstream TS (variant?)
scaffold384	3600	3700	SMAC_09157.3_t2	x		x			x					x	non-cannonical upstream TS (variant?)
scaffold29	235000	236000	SMAC_09161.3_t1	x					x						downstream TIS (variant)
scaffold29	235000	236000	SMAC_09161.3_t2	x					x						downstream TIS (variant)
scaffold29	256000	258000	SMAC_09166.3_t1		x										3'SS bewteen exon 1 and 2 altered
scaffold29	268800	268900	SMAC_09169.3_t1	x					x						downstream TIS (variant)
scaffold29	268800	268900	SMAC_09169.3_t2	x					x						downstream TIS (variant)
scaffold413	3300	4000	SMAC_09188.3_t1			x	x	x							frame shift / N-term missing
scaffold110	71400	72800	SMAC_09252.3_t1	x	x	x									upstream TIS + intron introduced
scaffold204	45200	45300	SMAC_09275.3_t1	x		x									upstream TIS (old annotation)
scaffold115	82700	83000	SMAC_09323.3_t1	x	x	x									upstream TIS / intron introduced
scaffold195	41900	42300	SMAC_09382.3_t1	x	x				x						alternative TIS + splice variant
scaffold195	41900	42300	SMAC_09382.3_t2	x	x				x						alternative TIS + splice variant
scaffold210	42400	42500	SMAC_09398.3_t1		x										intron translated
scaffold210	32000	32500	SMAC_09400.3_t1								x				novel annotation / old SMAC_09400 restored
scaffold98	26500	27200	SMAC_09409.3_t1	x		x									upstream TIS (old restored)
scaffold315	10500	11000	SMAC_09493.3_t1	x					x						downstream TIS (variant)
scaffold315	10500	11000	SMAC_09493.3_t2	x					x						downstream TIS (variant)
scaffold29	184500	184600	SMAC_09548.3_t1		x										intron 2 retained
scaffold77	137400	137500	SMAC_09555.3_t1	x	x	x		x							upstream TIS / splice sites refined / frame shift
scaffold494	0	1200	SMAC_09606.3_t1		x		x	x			x				splice site refined / C-term extension / no stop codon
scaffold294	10750	11000	SMAC_09662.3_t1	x		x									upstream TIS (no BLAST confirmation)
scaffold407	2600	3600	SMAC_09701.3_t1	x	x	x									upstream TIS (assembly gap)
scaffold4	0	2000	SMAC_09911.3_t1								x				new annotation / old restored
scaffold414	1600	3300	SMAC_09998.3_t1		x		x								splice sites refined + C-term extension
scaffold219	40100	40700	SMAC_10536.3_t1	x		x									upstream TIS
scaffold28	9200	9700	SMAC_12071.3_t1	x					x						downstream TIS (variant)
scaffold28	9200	9700	SMAC_12071.3_t2	x					x						downstream TIS (variant)
scaffold11	81800	8200	SMAC_12086.3_t1		x		x	x							splice sites refined (frame shift + C-term extension)
scaffold10	191700	191900	SMAC_12096.3_t1	x	x	x									splice sites refined (N-term extension)
scaffold106	34800	35200	SMAC_12098.3_t1	x		x			x					x	upstream TIS variant - gene structure unclear / non-cannonical start codon?
scaffold106	34800	35200	SMAC_12098.3_t2	x		x			x					x	upstream TIS variant - gene structure unclear / non-cannonical start codon?
scaffold28	5100	5500	SMAC_12099.3_t1		x			x							intron introduced / frame shift
scaffold124	103500	103600	SMAC_12101.3_t1	x	x	x		x							intron translated / frame shift / upstream TIS
scaffold8	294400	294600	SMAC_12102.3_t1		x										splice site refined
scaffold12	195000	196000	SMAC_12126.3_t1		x		x								intron translated (C-term extension)
scaffold2	206700	207600	SMAC_12585.3_t1		x				x						splice variant
scaffold2	206700	207600	SMAC_12585.3_t2		x				x						splice variant
scaffold18	254000	254500	SMAC_12596.3_t1		x										splice site refined
scaffold78	85000	86000	SMAC_12622.3_t2						x				x		gene fusion (variant)
scaffold105	30700	30800	SMAC_12623.3_t1		x										intron translated
scaffold21	115500	116000	SMAC_12704.3_t1					x							frame shift
scaffold153	54500	55000	SMAC_12708.3_t1	x	x	x									upstream TIS / splice site refined
scaffold7	214000	214200	SMAC_12739.3_t1		x					x					Intron translated + putative RNA-Editing event
scaffold27	127000	127800	SMAC_12757.3_t1	x	x	x			x						additional exon / splice site refined / upstream TIS (variant)
scaffold27	127000	127800	SMAC_12757.3_t2	x	x	x			x						additional exon / splice site refined / upstream TIS (variant)
scaffold176	65100	65200	SMAC_12820.3_t1					x	x						frame shift variant (low quality peptide / no BLAST)
scaffold176	65100	65200	SMAC_12820.3_t2					x	x						frame shift variant (low quality peptide / no BLAST)
scaffold4	348000	349000	SMAC_12829.3_t1								x	x			gene fusion with SMAC_12830.3
scaffold9	410500	411800	SMAC_12834.3_t1		x		x								intron introduced (C-term extension)
scaffold31	250000	251000	SMAC_12845.3_t1		x		x		x						splice variant (alternative C-term)
scaffold31	250000	251000	SMAC_12845.3_t2		x		x		x						splice variant (alternative C-term)
scaffold82	27000	28500	SMAC_12856.3_t1		x			x							splice sites refined / frame shift
scaffold107	123200	123900	SMAC_12866.3_t1	x					x						downstrem TIS (variant(?))
scaffold107	123200	123900	SMAC_12866.3_t2	x					x						downstrem TIS (variant(?))
scaffold6	267100	267500	SMAC_12887.3_t1								x				novel annotation
scaffold7	447000	447900	SMAC_12888.3_t1								x				new annotation (formerly fused with SMAC_04634)
scaffold8	17400	19800	SMAC_12889.3_t1										x		gene split
scaffold11	38300	38400	SMAC_12890.3_t1								x				unclear gene structure
scaffold11	345100	346200	SMAC_12891.3_t1							x	x				new annotation
scaffold13	280200	280300	SMAC_12892.3_t1								x		x		second gene in 5'UTR
scaffold13	293000	294200	SMAC_12893.3_t1								x				novel annotation in 3'UTR / reverse direction
scaffold15	178700	179300	SMAC_12894.3_t1								x				novel annotation (fused to SMAC_03696 in V2)
scaffold17	326000	327500	SMAC_12896.3_t1								x				novel annotation / former SMAC_7580
scaffold21	335100	336600	SMAC_12897.3_t1								x				novel annotation / gene duplication
scaffold23	49400	49600	SMAC_12898.3_t1	x		x					x				novel gene, from beginning of v02 SMAC_03150 annotation including first intron, but terminated at stop codon of second exon
scaffold25	73500	74200	SMAC_12899.3_t1					x			x		x		gene split
scaffold29	206000	207800	SMAC_12900.3_t1		x						x				novel annotation
scaffold29	208000	21000	SMAC_12901.3_t1		x						x				novel annotation
scaffold29	212800	214200	SMAC_12902.3_t1		x						x				novel annotation
scaffold29	264000	265000	SMAC_12903.3_t1		x						x				novel annotation (dabb-domain-containing protein)
scaffold36	18500	20000	SMAC_12904.3_t1								x				novel annotation (concanavalin A-like lectin/glucanase) / N-termial exon without RNASeq coverage
scaffold36	111000	112000	SMAC_12905.3_t1								x				novel annotation (old C-term of SMAC_05072 V2)
scaffold36	219000	220000	SMAC_12906.3_t1	x		x					x		x		gene split / novel gene in 5'UTR
scaffold40	155000	156500	SMAC_12907.3_t1								x				novel annotation
scaffold42	7200	8200	SMAC_12908.3_t1								x				novel annotation (aldolase domain, but no homologous proteins in neurospora)
scaffold43	64500	67000	SMAC_12909.3_t1		x						x				novel annotation
scaffold49	181000	181500	SMAC_12911.3_t1								x				novel annotation / within intron of SMAC_00919.3 / 1 homolog in N. tetrasperma
scaffold56	0	400	SMAC_12912.3_t1								x				novel annotation / C-term missing
scaffold65	166100	166300	SMAC_12913.3_t1								x				novel annotation / homologues in N. crassa and N. tetrasperma
scaffold68	85500	85800	SMAC_12914.3_t1								x				novel annotation (homolog in N. crassa)
scaffold69	105600	106300	SMAC_12915.3_t1								x				novel annotation / 1 result with tBLASTn - ncRNA in N. crassa
scaffold70	166000	168000	SMAC_12916.3_t1		x						x				novel annotation / old N-term of SMAC_07153
scaffold74	162000	163000	SMAC_12917.3_t1								x				novel annotation / N-term of SMAC_06758 on scaffold89
scaffold87	16000	18000	SMAC_12919.3_t1								x				novel annotation C-term of SMAC_01971 in V2
scaffold96	68300	69300	SMAC_12920.3_t1								x				novel annotation / N-term of SMAC_07746 in V2
scaffold98	46000	46500	SMAC_12921.3_t1								x				novel annotation
scaffold108	0	2000	SMAC_12922.3_t1								x				overhanging fragment (~200-300 AA missing at N-term according to BLAST)
scaffold111	100	700	SMAC_12923.3_t1								x				N-term missing / old SMAC_06826 / scaffold fusion with 106?
scaffold115	17200	17500	SMAC_12924.3_t1								x				no RNASeq / BLAST results
scaffold116	28400	28600	SMAC_12925.3_t1								x				novel annotation
scaffold117	78800	79900	SMAC_12926.3_t1								x				novel annotation
scaffold121	78000	79000	SMAC_12927.3_t1								x				novel annotation (formerly 3'UTR of SMAC_04097.3 / C-term of SMAC_04097))
scaffold123	78000	81000	SMAC_12928.3_t1								x				novel annotation
scaffold146	200	400	SMAC_12929.3_t1								x				novel annotation (old N-term of SMAC_02273)
scaffold147	51300	52100	SMAC_12930.3_t1								x				novel annotation
scaffold149	0	1500	SMAC_12931.3_t1								x				novel annotation (PKC domain) N-term missing?
scaffold152	200	900	SMAC_12932.3_t1								x				novel annotation (N-term missing? BLAST hits 500 AA longer)
scaffold152	33500	35000	SMAC_12933.3_t1								x				novel annotation (Metallo-hydrolase/oxidoreductase)
scaffold153	42000	44000	SMAC_12934.3_t1		x						x				novel annotation (1 Peptide, good RNASeq coverage)
scaffold159	29700	30000	SMAC_12935.3_t1								x				novel annotation
scaffold162	53000	54000	SMAC_12936.3_t1								x				novel annotation
scaffold163	58000	59500	SMAC_12937.3_t1								x				novel annotation fomer C-term of SMAC_09043
scaffold164	57600	58000	SMAC_12938.3_t1		x			x			x		x		genes split + splice site refined / frame shift
scaffold164	70800	71400	SMAC_12939.3_t1								x				novel annotation in 3'UTR of SMAC_07899.3 / structure unclear
scaffold165	9900	12500	SMAC_12940.3_t1								x				novel annotation in 5'UTR / reverse direction
scaffold177	63000	65000	SMAC_12941.3_t1								x				novel annotation
scaffold179	19700	20700	SMAC_12942.3_t1								x				novel annotation
scaffold195	3600	5700	SMAC_12943.3_t1	x	x						x				upstream exon with start codon (N-term conserved in N. tetrasperma)
scaffold196	23000	24500	SMAC_12944.3_t1								x				2 Gene; SMAC_09230 habe ich verkürzt, weil die RNA-seq-Daten keinen Hinweis auf das Intron geben; entspricht NCU09026, einer Tannase. IT4p ist das Homolog zu NCU09025, einer glutamyl-tRNA(Gln) amidotransferase
scaffold200	19700	20500	SMAC_12945.3_t1								x		x		novel annotation / gene split
scaffold202	39200	40800	SMAC_12946.3_t1								x				novel annotation
scaffold219	8	3000	SMAC_12947.3_t1								x				novel annotation
scaffold220	0	600	SMAC_12948.3_t1								x				novel annotation / C-term missing
scaffold221	500	1000	SMAC_12949.3_t1								x				DP-ribosyltransferase exoenzyme, partial [Streptomyces sp. ok210]
scaffold221	30800	30900	SMAC_12950.3_t1								x				novel annotation
scaffold221	45000	45200	SMAC_12951.3_t1								x				novel annotation
scaffold232	37000	38500	SMAC_12952.3_t1								x				novel annotation
scaffold238	35800	37000	SMAC_12953.3_t1		x						x				novel annotation / N-term missing
scaffold261	27000	28000	SMAC_12954.3_t1								x				novel annotation
scaffold270	16500	17500	SMAC_12955.3_t1	x	x						x				novel annotation (BTB superfamily)
scaffold276	0	3200	SMAC_12956.3_t1		x						x				novel annotation ( hypothetical protein NEUTE2DRAFT_37003) / N-term missing
scaffold319	8700	10300	SMAC_12958.3_t1	x	x						x				novel annotation
scaffold321	500	1000	SMAC_12959.3_t1	x	x						x				novel annotation
scaffold360	2400	4000	SMAC_12960.3_t1								x				novel annotation
scaffold362	6500	7400	SMAC_12961.3_t1								x				novel annotation (HET-R / WD40 domain) N-term missing
scaffold370	0	850	SMAC_12962.3_t1								x				novel annotation / C-term missing
scaffold389	50	500	SMAC_12963.3_t1								x				novel annotation / N-term missing
scaffold396	2100	2700	SMAC_12964.3_t1		x						x				novel annotation
scaffold402	50	1500	SMAC_12965.3_t1	x	x						x				novel annotation / paralog of SMAC_06301/9713/7617/9804…
scaffold409	2700	4000	SMAC_12966.3_t1								x				novel annotation (PKC-like superfamily) / N-term missing
scaffold411	1200	4000	SMAC_12967.3_t1								x				novel annotation / C-term missing
scaffold428	400	2300	SMAC_12968.3_t1	x	x						x				novel annotation (paralog to SMAC_09840/06301/7621…)
scaffold429	0	700	SMAC_12969.3_t1								x				novel annotation / N-term missing
scaffold450	0	300	SMAC_12970.3_t1								x				novel annotation (serin/threonin kinase)(ATG at start, but potentially longer N-term)
scaffold477	0	2200	SMAC_12971.3_t1		x						x				novel annotation (HET-R / WD40 domain) N- and C-term missing
scaffold496	0	1800	SMAC_12972.3_t1								x				V2 SMAC_09928 (N- and C-term missing)
scaffold505	0	1800	SMAC_12973.3_t1		x						x				novel annotation (WD40 domain) N- and C-term missing
scaffold539	0	200	SMAC_12974.3_t1								x				hypothetical protein SMAC_10145 [Sordaria macrospora k-hell]
scaffold566	750	800	SMAC_12975.3_t1								x				WD40 repeat-like protein, partial [Neurospora tetrasperma FGSC 2509]
scaffold572	300	1200	SMAC_12976.3_t1		x						x				C-term of SMAC_09840 (reverse strand, N-term on schaffold428), 1 peptide, good RNA coverage
scaffold577	60	130	SMAC_12977.3_t1								x				novel annotation
scaffold581	0	1000	SMAC_12978.3_t1								x				novel annotation (Kinesin light chain) (reverse strand, N- and C-term missing), 1 peptide, good RNA coverage
scaffold15	280500	282000	SMAC_12985.3_t1								x		x		novel gene in 3'UTR / splice junction in SMAC_03666.3 removed

## Sheet: Hidden_Genes_BLAST2GO
Accession	Class	Description	Length	#Hits	e-Value	sim mean	#GO	GO IDs	GO Names	Enzyme Codes	Enzyme Names	InterPro IDs	InterPro GO IDs	InterPro GO Names
SMAC_00607.3_t1	1	pre-mRNA branch site protein p14	115	10	3.94e-80	98.17	7	P:GO:0000398; F:GO:0003723; C:GO:0005684; C:GO:0005686; C:GO:0005689; C:GO:0071011; C:GO:0071013	P:mRNA splicing, via spliceosome; F:RNA binding; C:U2-type spliceosomal complex; C:U2 snRNP; C:U12-type spliceosomal complex; C:precatalytic spliceosome; C:catalytic step 2 spliceosome	0	0	Coil (COILS); IPR000504 (SMART); IPR000504 (PFAM); IPR012677 (G3DSA:3.30.70.GENE3D); PTHR12785 (PANTHER); IPR034150 (PTHR12785:PANTHER); IPR000504 (PROSITE_PROFILES); IPR034150 (CDD); IPR035979 (SUPERFAMILY)	F:GO:0003676	F:nucleic acid binding
SMAC_01310.3_t1	1	phosphatidyl inositol 3-kinase	2483	10	0	80.89	7	F:GO:0004674; F:GO:0005515; F:GO:0005524; C:GO:0005634; P:GO:0006281; P:GO:0006468; P:GO:0006886	F:protein serine/threonine kinase activity; F:protein binding; F:ATP binding; C:nucleus; P:DNA repair; P:protein phosphorylation; P:intracellular protein transport	EC:2.7.11	Transferring phosphorus-containing groups	IPR012993 (SMART); IPR000403 (SMART); IPR003152 (SMART); IPR036940 (G3DSA:1.10.1070.GENE3D); G3DSA:3.30.1010.10 (GENE3D); IPR003152 (PFAM); IPR003151 (PFAM); IPR000403 (PFAM); IPR012993 (PFAM); mobidb-lite (MOBIDB_LITE); PTHR11139 (PANTHER); PTHR11139:SF69 (PANTHER); IPR000403 (PROSITE_PROFILES); IPR003152 (PROSITE_PROFILES); IPR014009 (PROSITE_PROFILES); cd00892 (CDD); IPR011009 (SUPERFAMILY); I…	F:GO:0004674; F:GO:0005488; F:GO:0005515; F:GO:0016301	F:protein serine/threonine kinase activity; F:binding; F:protein binding; F:kinase activity
SMAC_02241.3_t1	1	---NA---	82	0	0	0	0	0	0	0	0	Coil (COILS); mobidb-lite (MOBIDB_LITE); mobidb-lite (MOBIDB_LITE); mobidb-lite (MOBIDB_LITE)	no GO terms	no GO terms
SMAC_02706.3_t1	1	putative cwf18 pre-mrna splicing factor protein [Phaeoacremonium minimum UCRPA7]	240	10	3.58e-78	83.14	0	0	0	0	0	Coil (COILS); Coil (COILS); Coil (COILS); IPR013169 (PFAM); mobidb-lite (MOBIDB_LITE); mobidb-lite (MOBIDB_LITE); mobidb-lite (MOBIDB_LITE); IPR013169 (PANTHER)	no GO terms	no GO terms
SMAC_03903.3_t1	1	---NA---	727	0	0	0	0	0	0	0	0	Coil (COILS); mobidb-lite (MOBIDB_LITE); SIGNAL_PEPTIDE_H_REGION (PHOBIUS); NON_CYTOPLASMIC_DOMAIN (PHOBIUS); SIGNAL_PEPTIDE (PHOBIUS); SIGNAL_PEPTIDE_N_REGION (PHOBIUS); SIGNAL_PEPTIDE_C_REGION (PHOBIUS); SignalP-TM (SIGNALP_GRAM_POSITIVE); SignalP-noTM (SIGNALP_EUK); SignalP-noTM (SIGNALP_GRAM_NEGATIVE)	no GO terms	no GO terms
SMAC_04536.3_t1	1	putative conidiation-specific expression protein	111	10	1.38e-73	78.22	0	0	0	0	0	IPR018824 (PFAM); mobidb-lite (MOBIDB_LITE); mobidb-lite (MOBIDB_LITE); PTHR36576 (PANTHER)	no GO terms	no GO terms
SMAC_04587.3_t1	1	Nedd8-like protein	77	10	9.81e-48	95.19	1	P:GO:0045116	P:protein neddylation	0	0	IPR019956 (PRINTS); IPR000626 (SMART); G3DSA:3.10.20.90 (GENE3D); IPR000626 (PFAM); PTHR10666 (PANTHER); PTHR10666:SF173 (PANTHER); IPR019954 (PROSITE_PATTERNS); IPR000626 (PROSITE_PROFILES); IPR038738 (CDD); IPR029071 (SUPERFAMILY)	F:GO:0005515	F:protein binding
SMAC_04954.3_t1	1	Protein Red	609	10	0	71.45	1	C:GO:0005634	C:nucleus	0	0	Coil (COILS); Coil (COILS); Coil (COILS); Coil (COILS); IPR012916 (PFAM); mobidb-lite (MOBIDB_LITE); mobidb-lite (MOBIDB_LITE); mobidb-lite (MOBIDB_LITE); PTHR12765 (PANTHER)	C:GO:0005634	C:nucleus
SMAC_06453.3_t1	1	Thyroid adenoma-associated protein	861	10	0	84.45	0	0	0	0	0	IPR019442 (PFAM); mobidb-lite (MOBIDB_LITE); PTHR14387:SF0 (PANTHER); PTHR14387 (PANTHER); NON_CYTOPLASMIC_DOMAIN (PHOBIUS); CYTOPLASMIC_DOMAIN (PHOBIUS); TRANSMEMBRANE (PHOBIUS); IPR016024 (SUPERFAMILY); TMhelix (TMHMM)	F:GO:0005488	F:binding
SMAC_06826.3_t1	1	Tyrosine-protein phosphatase	180	10	1.74e-91	74.79	3	F:GO:0004725; C:GO:0005737; P:GO:0035335	F:protein tyrosine phosphatase activity; C:cytoplasm; P:peptidyl-tyrosine dephosphorylation	EC:3.1.3.16; EC:3.1.3.48; EC:3.1.3.41	Protein-serine/threonine phosphatase; Protein-tyrosine-phosphatase; 4-nitrophenylphosphatase	IPR026893 (PFAM); IPR029021 (G3DSA:3.90.190.GENE3D); mobidb-lite (MOBIDB_LITE); PTHR31126:SF1 (PANTHER); PTHR31126 (PANTHER); TRANSMEMBRANE (PHOBIUS); NON_CYTOPLASMIC_DOMAIN (PHOBIUS); CYTOPLASMIC_DOMAIN (PHOBIUS); IPR029021 (SUPERFAMILY)	no GO terms	no GO terms
SMAC_08877.3_t1	1	DUF788-domain-containing protein	169	10	5.62e-58	87.13	3	C:GO:0005773; P:GO:0006624; C:GO:0016021	C:vacuole; P:vacuolar protein processing; C:integral component of membrane	0	0	IPR008506 (PFAM); mobidb-lite (MOBIDB_LITE); IPR008506 (PANTHER); TRANSMEMBRANE (PHOBIUS); NON_CYTOPLASMIC_DOMAIN (PHOBIUS); CYTOPLASMIC_DOMAIN (PHOBIUS); TRANSMEMBRANE (PHOBIUS); NON_CYTOPLASMIC_DOMAIN (PHOBIUS); TRANSMEMBRANE (PHOBIUS); CYTOPLASMIC_DOMAIN (PHOBIUS); TMhelix (TMHMM); TMhelix (TMHMM); TMhelix (TMHMM); TMhelix (TMHMM)	no GO terms	no GO terms
SMAC_09400.3_t1	1	---NA---	76	0	0	0	0	0	0	0	0	mobidb-lite (MOBIDB_LITE); SignalP-TM (SIGNALP_GRAM_POSITIVE)	no GO terms	no GO terms
SMAC_09606.3_t1	1	carbohydrate-binding module family 18 protein	352	10	5.82e-166	76.42	1	F:GO:0008061	F:chitin binding	0	0	IPR036861 (G3DSA:3.30.60.GENE3D); IPR036779 (G3DSA:3.10.350.GENE3D); mobidb-lite (MOBIDB_LITE); IPR001002 (PROSITE_PROFILES); IPR018392 (CDD)	F:GO:0008061	F:chitin binding
SMAC_09911.3_t1	1	YVTN repeat-like/Quino protein amine dehydrogenase	908	10	0	70.13	2	C:GO:0032126; P:GO:0070941	C:eisosome; P:eisosome assembly	0	0	G3DSA:3.40.50.300 (GENE3D); IPR007111 (PFAM); IPR031359 (PFAM); mobidb-lite (MOBIDB_LITE); mobidb-lite (MOBIDB_LITE); mobidb-lite (MOBIDB_LITE); mobidb-lite (MOBIDB_LITE); IPR037344 (PANTHER); PTHR10039:SF9 (PANTHER); IPR007111 (PROSITE_PROFILES); IPR027417 (SUPERFAMILY)	C:GO:0032126; P:GO:0070941	C:eisosome; P:eisosome assembly
SMAC_12829.3_t1	1	trimethyllysine dioxygenase	456	10	0	78.04	5	C:GO:0005737; P:GO:0045329; F:GO:0046872; F:GO:0050353; P:GO:0055114	C:cytoplasm; P:carnitine biosynthetic process; F:metal ion binding; F:trimethyllysine dioxygenase activity; P:oxidation-reduction process	EC:1.14.11; EC:1.14.11.8	Acting on paired donors, with incorporation or reduction of molecular oxygen. The oxygen incorporated need not be derived from O(2); Trimethyllysine dioxygenase	IPR003819 (PFAM); IPR038492 (G3DSA:3.30.2020.GENE3D); IPR012776 (TIGRFAM); IPR010376 (PFAM); G3DSA:3.60.130.10 (GENE3D); PTHR10696:SF3 (PANTHER); PTHR10696 (PANTHER); cd00250 (CDD); SSF51197 (SUPERFAMILY)	F:GO:0005506; F:GO:0016491; P:GO:0045329; F:GO:0050353; P:GO:0055114	F:iron ion binding; F:oxidoreductase activity; P:carnitine biosynthetic process; F:trimethyllysine dioxygenase activity; P:oxidation-reduction process
SMAC_12887.3_t1	2	hypothetical protein MMYC01_203754	172	10	3.54e-64	79.77	0	0	0	0	0	IPR020915 (PFAM); G3DSA:2.40.160.20 (GENE3D); IPR020915 (PANTHER); SIGNAL_PEPTIDE_C_REGION (PHOBIUS); NON_CYTOPLASMIC_DOMAIN (PHOBIUS); SIGNAL_PEPTIDE (PHOBIUS); SIGNAL_PEPTIDE_H_REGION (PHOBIUS); SIGNAL_PEPTIDE_N_REGION (PHOBIUS); SignalP-noTM (SIGNALP_GRAM_NEGATIVE); SignalP-noTM (SIGNALP_EUK); SignalP-TM (SIGNALP_GRAM_POSITIVE)	no GO terms	no GO terms
SMAC_12888.3_t1	1	Thioesterase/thiol ester dehydrase-isomerase	309	10	0	89.97	1	F:GO:0016853	F:isomerase activity	0	0	G3DSA:3.10.129.10 (GENE3D); IPR002539 (PFAM); PTHR13078 (PANTHER); PTHR13078:SF57 (PANTHER); cd03448 (CDD); IPR029069 (SUPERFAMILY); IPR029069 (SUPERFAMILY)	no GO terms	no GO terms
SMAC_12890.3_t1	1	HET-E heterokaryon incompatibility protein	895	10	0	76.69	1	F:GO:0000166	F:nucleotide binding	0	0	IPR001680 (SMART); IPR015943 (G3DSA:2.130.10.GENE3D); G3DSA:3.40.50.300 (GENE3D); IPR007111 (PFAM); IPR001680 (PFAM); mobidb-lite (MOBIDB_LITE); PTHR42968 (PANTHER); PTHR42968:SF15 (PANTHER); IPR019775 (PROSITE_PATTERNS); IPR019775 (PROSITE_PATTERNS); IPR001680 (PROSITE_PROFILES); IPR001680 (PROSITE_PROFILES); IPR007111 (PROSITE_PROFILES); IPR001680 (PROSITE_PROFILES); IPR017986 (PROSITE_PROFILES…	F:GO:0005515	F:protein binding
SMAC_12891.3_t1	2	hypothetical protein GE21DRAFT_1309761	96	3	1.26e-16	59.73	0	0	0	0	0	SIGNAL_PEPTIDE_C_REGION (PHOBIUS); SIGNAL_PEPTIDE (PHOBIUS); SIGNAL_PEPTIDE_H_REGION (PHOBIUS); SIGNAL_PEPTIDE_N_REGION (PHOBIUS); NON_CYTOPLASMIC_DOMAIN (PHOBIUS); SignalP-noTM (SIGNALP_EUK)	no GO terms	no GO terms
SMAC_12892.3_t1	1	hypothetical protein NEUTE2DRAFT_99181	321	10	9.22e-178	75.19	1	C:GO:0016021	C:integral component of membrane	0	0	IPR012942 (PFAM); mobidb-lite (MOBIDB_LITE); mobidb-lite (MOBIDB_LITE); mobidb-lite (MOBIDB_LITE); PTHR42080 (PANTHER)	no GO terms	no GO terms
SMAC_12893.3_t1	1	hypothetical protein NEUTE1DRAFT_125650	127	6	4.61e-40	82.29	3	F:GO:0003674; C:GO:0005575; P:GO:0008150	F:molecular_function; C:cellular_component; P:biological_process	0	0	IPR009686 (PFAM); mobidb-lite (MOBIDB_LITE); mobidb-lite (MOBIDB_LITE); PTHR40636 (PANTHER)	no GO terms	no GO terms
SMAC_12894.3_t1	1	UPF0203-domain-containing protein	83	10	3.02e-48	92	6	C:GO:0005758; P:GO:0006506; C:GO:0016021; F:GO:0017176; P:GO:0033108; P:GO:0045332	C:mitochondrial intermembrane space; P:GPI anchor biosynthetic process; C:integral component of membrane; F:phosphatidylinositol N-acetylglucosaminyltransferase activity; P:mitochondrial respiratory chain complex assembly; P:phospholipid translocation	EC:2.4.1.198	Phosphatidylinositol N-acetylglucosaminyltransferase	IPR007918 (PFAM)	no GO terms	no GO terms
SMAC_12896.3_t1	1	---NA---	500	0	0	0	0	0	0	0	0	mobidb-lite (MOBIDB_LITE); mobidb-lite (MOBIDB_LITE); mobidb-lite (MOBIDB_LITE); mobidb-lite (MOBIDB_LITE); mobidb-lite (MOBIDB_LITE); mobidb-lite (MOBIDB_LITE); mobidb-lite (MOBIDB_LITE); mobidb-lite (MOBIDB_LITE); mobidb-lite (MOBIDB_LITE)	no GO terms	no GO terms
SMAC_12897.3_t1	1	uncharacterized protein SMAC_09081	123	2	3.47e-24	70.8	0	0	0	0	0	Coil (COILS); mobidb-lite (MOBIDB_LITE)	no GO terms	no GO terms
SMAC_12898.3_t1	1	uncharacterized protein SMAC_03150	187	10	1.03e-104	71.1	0	0	0	0	0	SIGNAL_PEPTIDE (PHOBIUS); SIGNAL_PEPTIDE_H_REGION (PHOBIUS); SIGNAL_PEPTIDE_N_REGION (PHOBIUS); SIGNAL_PEPTIDE_C_REGION (PHOBIUS); NON_CYTOPLASMIC_DOMAIN (PHOBIUS); SignalP-TM (SIGNALP_GRAM_POSITIVE); SignalP-noTM (SIGNALP_EUK); TMhelix (TMHMM)	no GO terms	no GO terms
SMAC_12899.3_t1	1	DUF1715-domain-containing protein	251	10	5.06e-132	65.94	4	F:GO:0003676; F:GO:0004386; F:GO:0005524; P:GO:0042273	F:nucleic acid binding; F:helicase activity; F:ATP binding; P:ribosomal large subunit biogenesis	EC:3.6.1.15	Nucleoside-triphosphate phosphatase	IPR019191 (PFAM); mobidb-lite (MOBIDB_LITE); PTHR28532 (PANTHER)	no GO terms	no GO terms
SMAC_12900.3_t1	1	S-adenosyl-L-methionine-dependent methyltransferase	359	10	0	79.1	2	F:GO:0008168; P:GO:0032259	F:methyltransferase activity; P:methylation	0	0	G3DSA:3.40.50.150 (GENE3D); PF13489 (PFAM); mobidb-lite (MOBIDB_LITE); mobidb-lite (MOBIDB_LITE); PTHR43591 (PANTHER); PTHR43591:SF10 (PANTHER); cd02440 (CDD); IPR029063 (SUPERFAMILY)	no GO terms	no GO terms
SMAC_12901.3_t1	1	S-adenosyl-L-methionine-dependent methyltransferase	371	10	0	75.77	2	F:GO:0008168; P:GO:0032259	F:methyltransferase activity; P:methylation	0	0	PF13489 (PFAM); G3DSA:3.40.50.150 (GENE3D); mobidb-lite (MOBIDB_LITE); mobidb-lite (MOBIDB_LITE); PTHR43591:SF10 (PANTHER); PTHR43591 (PANTHER); cd02440 (CDD); IPR029063 (SUPERFAMILY)	no GO terms	no GO terms
SMAC_12902.3_t1	1	S-adenosyl-L-methionine-dependent methyltransferase	291	10	2.81e-165	77.45	1	F:GO:0016740	F:transferase activity	0	0	PF13489 (PFAM); G3DSA:3.40.50.150 (GENE3D); PTHR43591:SF10 (PANTHER); PTHR43591 (PANTHER); cd02440 (CDD); IPR029063 (SUPERFAMILY)	no GO terms	no GO terms
SMAC_12903.3_t1	1	putative stress responsive a b barrel domain protein	119	10	1.22e-65	72.86	0	0	0	0	0	IPR013097 (SMART); IPR013097 (PFAM); G3DSA:3.30.70.100 (GENE3D); PTHR33178:SF2 (PANTHER); PTHR33178 (PANTHER); IPR013097 (PROSITE_PROFILES); IPR011008 (SUPERFAMILY)	no GO terms	no GO terms
SMAC_12904.3_t1	1	glycosyl hydrolase family 16	344	10	8.61e-153	79.56	5	F:GO:0004553; C:GO:0005618; P:GO:0005975; F:GO:0030246; P:GO:0071555	F:hydrolase activity, hydrolyzing O-glycosyl compounds; C:cell wall; P:carbohydrate metabolic process; F:carbohydrate binding; P:cell wall organization	0	0	G3DSA:2.60.120.200 (GENE3D); IPR000757 (PFAM); IPR017168 (PIRSF); mobidb-lite (MOBIDB_LITE); mobidb-lite (MOBIDB_LITE); PTHR10963 (PANTHER); PTHR10963:SF27 (PANTHER); SIGNAL_PEPTIDE_C_REGION (PHOBIUS); CYTOPLASMIC_DOMAIN (PHOBIUS); NON_CYTOPLASMIC_DOMAIN (PHOBIUS); SIGNAL_PEPTIDE_N_REGION (PHOBIUS); SIGNAL_PEPTIDE_H_REGION (PHOBIUS); TRANSMEMBRANE (PHOBIUS); SIGNAL_PEPTIDE (PHOBIUS); IPR000757 (P…	F:GO:0004553; C:GO:0005618; P:GO:0005975; F:GO:0016798; P:GO:0071555	F:hydrolase activity, hydrolyzing O-glycosyl compounds; C:cell wall; P:carbohydrate metabolic process; F:hydrolase activity, acting on glycosyl bonds; P:cell wall organization
SMAC_12905.3_t1	1	periplasmic binding protein-like II	315	10	0	88.07	1	F:GO:0071949	F:FAD binding	0	0	G3DSA:3.40.190.10 (GENE3D); G3DSA:3.40.190.10 (GENE3D); PTHR30024:SF1 (PANTHER); PTHR30024 (PANTHER); cd13637 (CDD); SSF53850 (SUPERFAMILY)	no GO terms	no GO terms
SMAC_12906.3_t1	1	uncharacterized protein SMAC_05098	197	7	7.56e-130	70.32	1	C:GO:0016021	C:integral component of membrane	0	0	PF16015 (PFAM); CYTOPLASMIC_DOMAIN (PHOBIUS); NON_CYTOPLASMIC_DOMAIN (PHOBIUS); TRANSMEMBRANE (PHOBIUS); CYTOPLASMIC_DOMAIN (PHOBIUS); TRANSMEMBRANE (PHOBIUS); TMhelix (TMHMM); TMhelix (TMHMM); TMhelix (TMHMM)	no GO terms	no GO terms
SMAC_12907.3_t1	1	hypothetical protein NEUTE2DRAFT_98757	85	10	5.45e-32	81.03	0	0	0	0	0	mobidb-lite (MOBIDB_LITE); mobidb-lite (MOBIDB_LITE)	no GO terms	no GO terms
SMAC_12908.3_t1	1	class II Aldolase and Adducin domain-containing protein	288	10	9.57e-94	70.53	0	0	0	0	0	IPR001303 (SMART); IPR001303 (PFAM); IPR036409 (G3DSA:3.40.225.GENE3D); PTHR22789:SF0 (PANTHER); PTHR22789 (PANTHER); IPR036409 (SUPERFAMILY)	no GO terms	no GO terms
SMAC_12909.3_t1	1	Catalyzes late reaction in the cephamycin biosynthetic pathway	295	10	3.99e-169	74.95	3	F:GO:0008168; F:GO:0016740; P:GO:0032259	F:methyltransferase activity; F:transferase activity; P:methylation	0	0	PTHR34598:SF3 (PANTHER); PTHR34598 (PANTHER)	no GO terms	no GO terms
SMAC_12911.3_t1	2	Putative Cell division control protein 3	111	2	2.59e-61	79.84	5	P:GO:0009987; C:GO:0032156; F:GO:0043168; C:GO:0044430; C:GO:0071944	P:cellular process; C:septin cytoskeleton; F:anion binding; C:cytoskeletal part; C:cell periphery	0	0	mobidb-lite (MOBIDB_LITE)	no GO terms	no GO terms
SMAC_12912.3_t1	1	serine/threonine-protein kinase Sgk2	126	10	3.93e-49	73.35	2	F:GO:0016301; P:GO:0016310	F:kinase activity; P:phosphorylation	0	0	no IPS match	no IPS match	no IPS match
SMAC_12913.3_t1	2	hypothetical protein NCU08851	55	4	2.17e-27	92.43	0	0	0	0	0	PS51257 (PROSITE_PROFILES); SignalP-TM (SIGNALP_GRAM_POSITIVE)	no GO terms	no GO terms
SMAC_12914.3_t1	1	beta-lactamase-domain-containing protein	83	3	7.33e-30	80.26	0	0	0	0	0	mobidb-lite (MOBIDB_LITE); mobidb-lite (MOBIDB_LITE)	no GO terms	no GO terms
SMAC_12915.3_t1	1	---NA---	49	0	0	0	0	0	0	0	0	TRANSMEMBRANE (PHOBIUS); CYTOPLASMIC_DOMAIN (PHOBIUS); NON_CYTOPLASMIC_DOMAIN (PHOBIUS); TMhelix (TMHMM)	no GO terms	no GO terms
SMAC_12916.3_t1	1	phenol hydroxylase	732	10	0	90.03	4	F:GO:0004497; C:GO:0016021; P:GO:0055114; F:GO:0071949	F:monooxygenase activity; C:integral component of membrane; P:oxidation-reduction process; F:FAD binding	0	0	PR00420 (PRINTS); IPR002938 (PFAM); IPR036188 (G3DSA:3.50.50.GENE3D); IPR012941 (PFAM); G3DSA:3.30.9.10 (GENE3D); IPR038220 (G3DSA:3.40.30.GENE3D); mobidb-lite (MOBIDB_LITE); PTHR43004 (PANTHER); PTHR43004:SF9 (PANTHER); cd02979 (CDD); IPR036249 (SUPERFAMILY); SSF54373 (SUPERFAMILY); IPR036188 (SUPERFAMILY)	F:GO:0071949	F:FAD binding
SMAC_12917.3_t1	1	---NA---	129	0	0	0	0	0	0	0	0	mobidb-lite (MOBIDB_LITE); mobidb-lite (MOBIDB_LITE)	no GO terms	no GO terms
SMAC_12919.3_t1	1	negative regulator of the PHO system	339	10	0	96.86	12	P:GO:0000083; F:GO:0004693; F:GO:0005524; C:GO:0005634; P:GO:0006468; P:GO:0006508; P:GO:0007089; F:GO:0008233; F:GO:0016603; C:GO:0042764; F:GO:0046872; C:GO:1990860	P:regulation of transcription involved in G1/S transition of mitotic cell cycle; F:cyclin-dependent protein serine/threonine kinase activity; F:ATP binding; C:nucleus; P:protein phosphorylation; P:proteolysis; P:traversing start control point of mitotic cell cycle; F:peptidase activity; F:glutaminyl-peptide cyclotransferase activity; C:ascospore-type prospore; F:metal ion binding; C:Pho85-Pho80 C…	EC:2.7.11; EC:2.3.2.5; EC:2.7.11.22	Transferring phosphorus-containing groups; Glutaminyl-peptide cyclotransferase; Cyclin-dependent kinase	IPR000719 (SMART); PIRSF000654 (PIRSF); G3DSA:1.10.510.10 (GENE3D); G3DSA:3.30.200.20 (GENE3D); IPR000719 (PFAM); mobidb-lite (MOBIDB_LITE); mobidb-lite (MOBIDB_LITE); PTHR24056 (PANTHER); PTHR24056:SF246 (PANTHER); IPR008271 (PROSITE_PATTERNS); IPR017441 (PROSITE_PATTERNS); IPR000719 (PROSITE_PROFILES); cd07836 (CDD); IPR011009 (SUPERFAMILY)	F:GO:0004672; F:GO:0005524; P:GO:0006468	F:protein kinase activity; F:ATP binding; P:protein phosphorylation
SMAC_12920.3_t1	1	GNAT family N-acetyltransferase	242	10	2.51e-161	66.09	2	C:GO:0005737; F:GO:0008080	C:cytoplasm; F:N-acetyltransferase activity	0	0	IPR000182 (PFAM); G3DSA:3.40.630.30 (GENE3D); PTHR42919 (PANTHER); PTHR42919:SF12 (PANTHER); IPR000182 (PROSITE_PROFILES); cd04301 (CDD); IPR016181 (SUPERFAMILY)	no GO terms	no GO terms
SMAC_12921.3_t1	1	hypothetical protein NCU09342	142	10	2.61e-40	71.3	0	0	0	0	0	mobidb-lite (MOBIDB_LITE); mobidb-lite (MOBIDB_LITE)	no GO terms	no GO terms
SMAC_12922.3_t1	1	serine/threonine-protein kinase Sgk2	399	10	3.09e-157	73.84	7	P:GO:0006807; F:GO:0016301; P:GO:0016310; P:GO:0043170; P:GO:0044238; F:GO:0097159; F:GO:1901363	P:nitrogen compound metabolic process; F:kinase activity; P:phosphorylation; P:macromolecule metabolic process; P:primary metabolic process; F:organic cyclic compound binding; F:heterocyclic compound binding	0	0	IPR000719 (PFAM); G3DSA:1.10.510.10 (GENE3D); mobidb-lite (MOBIDB_LITE); mobidb-lite (MOBIDB_LITE); mobidb-lite (MOBIDB_LITE); PTHR38248 (PANTHER); IPR008266 (PROSITE_PATTERNS); IPR000719 (PROSITE_PROFILES); IPR011009 (SUPERFAMILY)	F:GO:0004672; F:GO:0005524; P:GO:0006468	F:protein kinase activity; F:ATP binding; P:protein phosphorylation
SMAC_12923.3_t1	1	putative tyrosine phosphatase protein	182	10	4.37e-111	79.71	3	F:GO:0004725; C:GO:0005737; P:GO:0035335	F:protein tyrosine phosphatase activity; C:cytoplasm; P:peptidyl-tyrosine dephosphorylation	EC:3.1.3.16; EC:3.1.3.48; EC:3.1.3.41	Protein-serine/threonine phosphatase; Protein-tyrosine-phosphatase; 4-nitrophenylphosphatase	IPR026893 (PFAM); IPR029021 (G3DSA:3.90.190.GENE3D); PTHR31126 (PANTHER); PTHR31126:SF1 (PANTHER); IPR016130 (PROSITE_PATTERNS); IPR000387 (PROSITE_PROFILES); IPR029021 (SUPERFAMILY)	F:GO:0004725; P:GO:0016311; F:GO:0016791	F:protein tyrosine phosphatase activity; P:dephosphorylation; F:phosphatase activity
SMAC_12924.3_t1	1	---NA---	96	0	0	0	0	0	0	0	0	no IPS match	no IPS match	no IPS match
SMAC_12925.3_t1	1	hypothetical protein GE21DRAFT_1214611	92	2	5.49e-14	97.22	0	0	0	0	0	Coil (COILS); mobidb-lite (MOBIDB_LITE); mobidb-lite (MOBIDB_LITE)	no GO terms	no GO terms
SMAC_12926.3_t1	1	DNA binding methylated-DNA--cysteine S-methyltransferase	143	10	1.02e-83	91.65	3	P:GO:0006281; F:GO:0008168; P:GO:0032259	P:DNA repair; F:methyltransferase activity; P:methylation	0	0	IPR014048 (PFAM); IPR036388 (G3DSA:1.10.10.GENE3D); mobidb-lite (MOBIDB_LITE); mobidb-lite (MOBIDB_LITE); PTHR42942 (PANTHER); IPR014048 (CDD); IPR036217 (SUPERFAMILY)	F:GO:0003824; P:GO:0006281	F:catalytic activity; P:DNA repair
SMAC_12927.3_t1	1	steroid 5 alpha-reductase	301	10	0	87.91	13	F:GO:0003676; F:GO:0003865; F:GO:0004843; F:GO:0005524; C:GO:0005634; C:GO:0005737; P:GO:0006310; P:GO:0006694; F:GO:0008026; C:GO:0016021; P:GO:0055114; P:GO:0071108; F:GO:1990380	F:nucleic acid binding; F:3-oxo-5-alpha-steroid 4-dehydrogenase activity; F:thiol-dependent ubiquitin-specific protease activity; F:ATP binding; C:nucleus; C:cytoplasm; P:DNA recombination; P:steroid biosynthetic process; F:ATP-dependent helicase activity; C:integral component of membrane; P:oxidation-reduction process; P:protein K48-linked deubiquitination; F:Lys48-specific deubiquitinase activi…	EC:3.6.1.3; EC:1.3.99.5; EC:3.6.1.15; EC:3.4.19.12	Adenosinetriphosphatase; 3-oxo-5-alpha-steroid 4-dehydrogenase (acceptor); Nucleoside-triphosphate phosphatase; Ubiquitinyl hydrolase 1	IPR016636 (PIRSF); IPR001104 (PFAM); IPR039357 (PANTHER); PTHR10556:SF43 (PANTHER); CYTOPLASMIC_DOMAIN (PHOBIUS); TRANSMEMBRANE (PHOBIUS); CYTOPLASMIC_DOMAIN (PHOBIUS); TRANSMEMBRANE (PHOBIUS); TRANSMEMBRANE (PHOBIUS); NON_CYTOPLASMIC_DOMAIN (PHOBIUS); NON_CYTOPLASMIC_DOMAIN (PHOBIUS); TRANSMEMBRANE (PHOBIUS); NON_CYTOPLASMIC_DOMAIN (PHOBIUS); TRANSMEMBRANE (PHOBIUS); CYTOPLASMIC_DOMAIN (PHOBIUS)…	F:GO:0003865; C:GO:0005737; P:GO:0006629; P:GO:0008202; C:GO:0016020; C:GO:0016021; F:GO:0016627; P:GO:0055114	F:3-oxo-5-alpha-steroid 4-dehydrogenase activity; C:cytoplasm; P:lipid metabolic process; P:steroid metabolic process; C:membrane; C:integral component of membrane; F:oxidoreductase activity, acting on the CH-CH group of donors; P:oxidation-reduction process
SMAC_12928.3_t1	1	hypothetical protein NEUTE1DRAFT_146409	907	1	6.06e-31	47.34	0	0	0	0	0	Coil (COILS); mobidb-lite (MOBIDB_LITE)	no GO terms	no GO terms
SMAC_12929.3_t1	1	phosphoribosylformimino-5-aminoimidazole carboxamide ribotide isomerase	102	10	1.92e-67	95.35	4	P:GO:0000105; P:GO:0000162; F:GO:0003949; C:GO:0005737	P:histidine biosynthetic process; P:tryptophan biosynthetic process; F:1-(5-phosphoribosyl)-5-[(5-phosphoribosylamino)methylideneamino]imidazole-4-carboxamide isomerase activity; C:cytoplasm	EC:5.3.1.16	1-(5-phosphoribosyl)-5-	IPR006062 (PFAM); IPR013785 (G3DSA:3.20.20.GENE3D); PTHR43090 (PANTHER); IPR011060 (SUPERFAMILY)	P:GO:0000105; F:GO:0003824; P:GO:0008152	P:histidine biosynthetic process; F:catalytic activity; P:metabolic process
SMAC_12930.3_t1	1	Alpha/Beta hydrolase protein	322	10	0	70.63	6	F:GO:0004497; P:GO:0009056; C:GO:0016021; F:GO:0016787; P:GO:0055085; P:GO:0055114	F:monooxygenase activity; P:catabolic process; C:integral component of membrane; F:hydrolase activity; P:transmembrane transport; P:oxidation-reduction process	0	0	IPR013094 (PFAM); IPR029058 (G3DSA:3.40.50.GENE3D); PTHR23024 (PANTHER); PTHR23024:SF237 (PANTHER); IPR029058 (SUPERFAMILY)	P:GO:0008152; F:GO:0016787	P:metabolic process; F:hydrolase activity
SMAC_12931.3_t1	1	Rhodopsin kinase	439	10	0	86.47	2	F:GO:0004672; P:GO:0006468	F:protein kinase activity; P:protein phosphorylation	0	0	G3DSA:1.10.510.10 (GENE3D); mobidb-lite (MOBIDB_LITE); mobidb-lite (MOBIDB_LITE); PTHR38248 (PANTHER); IPR008266 (PROSITE_PATTERNS); IPR011009 (SUPERFAMILY)	F:GO:0004672; P:GO:0006468	F:protein kinase activity; P:protein phosphorylation
SMAC_12932.3_t1	2	hypothetical protein NEUTE2DRAFT_73099	110	3	1.54e-19	88.24	0	0	0	0	0	mobidb-lite (MOBIDB_LITE); mobidb-lite (MOBIDB_LITE); PTHR40618 (PANTHER)	no GO terms	no GO terms
SMAC_12933.3_t1	1	N-acyl-phosphatidylethanolamine-hydrolyzing phospholipase D	540	10	0	68.36	1	F:GO:0016787	F:hydrolase activity	0	0	IPR001279 (PFAM); mobidb-lite (MOBIDB_LITE); PTHR15032 (PANTHER); PTHR15032:SF27 (PANTHER); IPR036866 (SUPERFAMILY)	no GO terms	no GO terms
SMAC_12934.3_t1	1	S-adenosyl-L-methionine-dependent methyltransferase	363	10	0	75.12	2	F:GO:0008168; P:GO:0032259	F:methyltransferase activity; P:methylation	0	0	PF13489 (PFAM); G3DSA:3.40.50.150 (GENE3D); mobidb-lite (MOBIDB_LITE); mobidb-lite (MOBIDB_LITE); PTHR43591:SF10 (PANTHER); PTHR43591 (PANTHER); cd02440 (CDD); IPR029063 (SUPERFAMILY)	no GO terms	no GO terms
SMAC_12935.3_t1	2	---NA---	82	0	0	0	0	0	0	0	0	mobidb-lite (MOBIDB_LITE); mobidb-lite (MOBIDB_LITE)	no GO terms	no GO terms
SMAC_12936.3_t1	1	S-adenosyl-L-methionine-dependent methyltransferase	363	10	0	77.09	2	F:GO:0008168; P:GO:0032259	F:methyltransferase activity; P:methylation	0	0	G3DSA:3.40.50.150 (GENE3D); PF13489 (PFAM); mobidb-lite (MOBIDB_LITE); mobidb-lite (MOBIDB_LITE); PTHR43591 (PANTHER); PTHR43591:SF10 (PANTHER); cd02440 (CDD); IPR029063 (SUPERFAMILY)	no GO terms	no GO terms
SMAC_12937.3_t1	1	2-hydroxyacid dehydrogenase	400	10	0	78.66	11	F:GO:0003714; F:GO:0004553; C:GO:0005634; C:GO:0005829; P:GO:0005975; F:GO:0016618; F:GO:0030267; F:GO:0042803; F:GO:0051287; P:GO:0055114; P:GO:1903507	F:transcription corepressor activity; F:hydrolase activity, hydrolyzing O-glycosyl compounds; C:nucleus; C:cytosol; P:carbohydrate metabolic process; F:hydroxypyruvate reductase activity; F:glyoxylate reductase (NADP) activity; F:protein homodimerization activity; F:NAD binding; P:oxidation-reduction process; P:negative regulation of nucleic acid-templated transcription	EC:1.1.1.79; EC:1.1.1.81	Glyoxylate reductase (NADP(+)); Hydroxypyruvate reductase	G3DSA:3.40.50.720 (GENE3D); IPR006140 (PFAM); G3DSA:3.40.50.720 (GENE3D); PTHR10996:SF203 (PANTHER); PTHR10996 (PANTHER); IPR029752 (PROSITE_PATTERNS); cd12163 (CDD); IPR036291 (SUPERFAMILY)	F:GO:0051287; P:GO:0055114	F:NAD binding; P:oxidation-reduction process
SMAC_12938.3_t1	1	pyridoxamine phosphate oxidase	268	10	1.66e-161	76.78	5	F:GO:0005524; C:GO:0016021; F:GO:0042626; F:GO:0048037; P:GO:0055085	F:ATP binding; C:integral component of membrane; F:ATPase activity, coupled to transmembrane movement of substances; F:cofactor binding; P:transmembrane transport	EC:3.6.1.3; EC:3.6.1.15	Adenosinetriphosphatase; Nucleoside-triphosphate phosphatase	IPR012349 (G3DSA:2.30.110.GENE3D); PTHR39336 (PANTHER); PTHR39336:SF3 (PANTHER); TRANSMEMBRANE (PHOBIUS); CYTOPLASMIC_DOMAIN (PHOBIUS); NON_CYTOPLASMIC_DOMAIN (PHOBIUS); TMhelix (TMHMM)	F:GO:0048037	F:cofactor binding
SMAC_12939.3_t1	1	FAD-binding domain-containing protein	229	10	5.79e-163	69.22	3	F:GO:0016491; P:GO:0055114; F:GO:0071949	F:oxidoreductase activity; P:oxidation-reduction process; F:FAD binding	0	0	G3DSA:3.30.465.50 (GENE3D); IPR012951 (PFAM); PTHR13878:SF70 (PANTHER); PTHR13878 (PANTHER)	F:GO:0016491; F:GO:0050660; P:GO:0055114	F:oxidoreductase activity; F:flavin adenine dinucleotide binding; P:oxidation-reduction process
SMAC_12940.3_t1	1	putative serine threonine-protein kinase ppk6 protein	601	10	0	62.43	4	C:GO:0016020; C:GO:0016021; F:GO:0016301; P:GO:0016310	C:membrane; C:integral component of membrane; F:kinase activity; P:phosphorylation	0	0	mobidb-lite (MOBIDB_LITE); mobidb-lite (MOBIDB_LITE); PTHR42084 (PANTHER)	no GO terms	no GO terms
SMAC_12941.3_t1	1	BTB/POZ domain-containing protein	239	10	5.55e-123	75.47	0	0	0	0	0	IPR000210 (SMART); G3DSA:3.30.710.10 (GENE3D); IPR000210 (PFAM); mobidb-lite (MOBIDB_LITE); PTHR26379 (PANTHER); PTHR26379:SF187 (PANTHER); IPR000210 (PROSITE_PROFILES); IPR011333 (SUPERFAMILY)	F:GO:0005515	F:protein binding
SMAC_12942.3_t1	1	U6 snRNP-associated protein Lsm7	143	10	3.66e-62	95.65	9	P:GO:0000398; P:GO:0000956; F:GO:0003723; C:GO:0005688; C:GO:0005689; C:GO:0071004; C:GO:0071013; C:GO:0097526; C:GO:1990726	P:mRNA splicing, via spliceosome; P:nuclear-transcribed mRNA catabolic process; F:RNA binding; C:U6 snRNP; C:U12-type spliceosomal complex; C:U2-type prespliceosome; C:catalytic step 2 spliceosome; C:spliceosomal tri-snRNP complex; C:Lsm1-7-Pat1 complex	0	0	IPR001163 (SMART); PIRSF037188 (PIRSF); G3DSA:2.30.30.100 (GENE3D); IPR001163 (PFAM); mobidb-lite (MOBIDB_LITE); PTHR10553:SF5 (PANTHER); PTHR10553 (PANTHER); IPR017132 (CDD); IPR010920 (SUPERFAMILY)	P:GO:0000398; P:GO:0000956	P:mRNA splicing, via spliceosome; P:nuclear-transcribed mRNA catabolic process
SMAC_12943.3_t1	1	---NA---	353	0	0	0	0	0	0	0	0	mobidb-lite (MOBIDB_LITE); mobidb-lite (MOBIDB_LITE)	no GO terms	no GO terms
SMAC_12944.3_t1	1	glutamyl-tRNA(Gln) amidotransferase	655	10	0	83.72	8	F:GO:0005524; C:GO:0005739; F:GO:0016740; F:GO:0016787; C:GO:0030956; P:GO:0032543; F:GO:0050567; P:GO:0070681	F:ATP binding; C:mitochondrion; F:transferase activity; F:hydrolase activity; C:glutamyl-tRNA(Gln) amidotransferase complex; P:mitochondrial translation; F:glutaminyl-tRNA synthase (glutamine-hydrolyzing) activity; P:glutaminyl-tRNAGln biosynthesis via transamidation	EC:6.3.5.7	Glutaminyl-tRNA synthase (glutamine-hydrolyzing)	Coil (COILS); IPR018027 (SMART); G3DSA:1.10.150.380 (GENE3D); IPR004413 (TIGRFAM); IPR006075 (PFAM); IPR018027 (PFAM); mobidb-lite (MOBIDB_LITE); PTHR11659:SF0 (PANTHER); IPR017959 (PANTHER); IPR017958 (PROSITE_PATTERNS); IPR004413 (HAMAP); IPR014746 (SUPERFAMILY)	F:GO:0003824; F:GO:0016874; F:GO:0016884	F:catalytic activity; F:ligase activity; F:carbon-nitrogen ligase activity, with glutamine as amido-N-donor
SMAC_12945.3_t1	2	hypothetical protein NEUTE1DRAFT_45259	64	3	5.83e-24	78.39	0	0	0	0	0	SIGNAL_PEPTIDE_N_REGION (PHOBIUS); SIGNAL_PEPTIDE (PHOBIUS); SIGNAL_PEPTIDE_H_REGION (PHOBIUS); SIGNAL_PEPTIDE_C_REGION (PHOBIUS); NON_CYTOPLASMIC_DOMAIN (PHOBIUS); SignalP-noTM (SIGNALP_GRAM_NEGATIVE); SignalP-TM (SIGNALP_GRAM_POSITIVE); SignalP-noTM (SIGNALP_EUK)	no GO terms	no GO terms
SMAC_12946.3_t1	1	hypothetical protein GE21DRAFT_10092	375	3	2.74e-98	60.51	0	0	0	0	0	no IPS match	no IPS match	no IPS match
SMAC_12947.3_t1	1	hypothetical protein NEUTE1DRAFT_129076	310	3	9.98e-34	51.73	0	0	0	0	0	Coil (COILS); IPR002110 (SMART); IPR036770 (G3DSA:1.25.40.GENE3D); mobidb-lite (MOBIDB_LITE); IPR020683 (PROSITE_PROFILES); IPR002110 (PROSITE_PROFILES); IPR020683 (CDD); IPR036770 (SUPERFAMILY)	F:GO:0005515	F:protein binding
SMAC_12948.3_t1	1	serine/threonine-protein kinase Sgk2	193	10	7.8e-63	71.21	2	F:GO:0016301; P:GO:0016310	F:kinase activity; P:phosphorylation	0	0	no IPS match	no IPS match	no IPS match
SMAC_12949.3_t1	1	---NA---	420	0	0	0	0	0	0	0	0	mobidb-lite (MOBIDB_LITE); mobidb-lite (MOBIDB_LITE)	no GO terms	no GO terms
SMAC_12950.3_t1	1	putative pentatricopeptide repeat domain-containing protein	1141	10	0	62.56	0	0	0	0	0	Coil (COILS); IPR011990 (G3DSA:1.25.40.GENE3D); mobidb-lite (MOBIDB_LITE); mobidb-lite (MOBIDB_LITE); mobidb-lite (MOBIDB_LITE); mobidb-lite (MOBIDB_LITE)	F:GO:0005515	F:protein binding
SMAC_12951.3_t1	1	S-adenosyl-L-methionine-dependent methyltransferase	393	10	0	75.78	2	F:GO:0008168; P:GO:0032259	F:methyltransferase activity; P:methylation	0	0	PF13489 (PFAM); G3DSA:3.40.50.150 (GENE3D); mobidb-lite (MOBIDB_LITE); PTHR43591:SF10 (PANTHER); PTHR43591 (PANTHER); cd02440 (CDD); IPR029063 (SUPERFAMILY)	no GO terms	no GO terms
SMAC_12952.3_t1	1	FF domain-containing protein	610	10	0	74.56	4	P:GO:0000398; F:GO:0003723; C:GO:0005685; C:GO:0071004	P:mRNA splicing, via spliceosome; F:RNA binding; C:U1 snRNP; C:U2-type prespliceosome	0	0	Coil (COILS); IPR001202 (SMART); IPR036517 (G3DSA:1.10.10.GENE3D); G3DSA:2.20.70.10 (GENE3D); IPR002713 (PFAM); IPR001202 (PFAM); mobidb-lite (MOBIDB_LITE); mobidb-lite (MOBIDB_LITE); PTHR11864:SF23 (PANTHER); PTHR11864 (PANTHER); IPR001202 (PROSITE_PATTERNS); IPR001202 (PROSITE_PROFILES); IPR001202 (CDD); IPR036020 (SUPERFAMILY); IPR036517 (SUPERFAMILY)	F:GO:0005515	F:protein binding
SMAC_12953.3_t1	1	glutathione S-transferase	222	10	4.62e-36	72.55	2	F:GO:0008061; F:GO:0016740	F:chitin binding; F:transferase activity	0	0	mobidb-lite (MOBIDB_LITE); mobidb-lite (MOBIDB_LITE)	no GO terms	no GO terms
SMAC_12954.3_t1	1	uncharacterized protein SMAC_09418	508	10	9.26e-179	63.55	4	F:GO:0003676; F:GO:0004523; F:GO:0008270; P:GO:0090502	F:nucleic acid binding; F:RNA-DNA hybrid ribonuclease activity; F:zinc ion binding; P:RNA phosphodiester bond hydrolysis, endonucleolytic	0	0	mobidb-lite (MOBIDB_LITE); mobidb-lite (MOBIDB_LITE); mobidb-lite (MOBIDB_LITE); mobidb-lite (MOBIDB_LITE)	no GO terms	no GO terms
SMAC_12955.3_t1	1	BTB/POZ domain-containing protein	239	10	1.58e-120	75.26	0	0	0	0	0	IPR000210 (SMART); G3DSA:3.30.710.10 (GENE3D); IPR000210 (PFAM); mobidb-lite (MOBIDB_LITE); mobidb-lite (MOBIDB_LITE); PTHR26379:SF187 (PANTHER); PTHR26379 (PANTHER); IPR000210 (PROSITE_PROFILES); IPR011333 (SUPERFAMILY)	F:GO:0005515	F:protein binding
SMAC_12956.3_t1	1	HET-E heterokaryon incompatibility protein	1008	10	0	69.45	0	0	0	0	0	IPR020472 (PRINTS); IPR001680 (SMART); IPR031359 (PFAM); IPR001680 (PFAM); IPR015943 (G3DSA:2.130.10.GENE3D); IPR007111 (PFAM); IPR015943 (G3DSA:2.130.10.GENE3D); G3DSA:3.40.50.300 (GENE3D); PTHR42968:SF15 (PANTHER); PTHR42968 (PANTHER); IPR001680 (PROSITE_PROFILES); IPR007111 (PROSITE_PROFILES); IPR001680 (PROSITE_PROFILES); IPR001680 (PROSITE_PROFILES); IPR017986 (PROSITE_PROFILES); cd00200 (CD…	F:GO:0005515	F:protein binding
SMAC_12957.3_t1	1	---NA---	80	0	0	0	0	0	0	0	0	no IPS match	no IPS match	no IPS match
SMAC_12958.3_t1	1	uncharacterized protein SMAC_09415	180	8	5.13e-90	83.39	0	0	0	0	0	Coil (COILS); mobidb-lite (MOBIDB_LITE); mobidb-lite (MOBIDB_LITE)	no GO terms	no GO terms
SMAC_12959.3_t1	1	uncharacterized protein SMAC_03073	149	2	7.57e-36	72.78	0	0	0	0	0	Coil (COILS); mobidb-lite (MOBIDB_LITE)	no GO terms	no GO terms
SMAC_12960.3_t1	1	uncharacterized protein SMAC_09811	324	10	2.13e-154	54.5	0	0	0	0	0	PTHR35910 (PANTHER)	no GO terms	no GO terms
SMAC_12961.3_t1	2	HNWD3 protein vegetative incompatibility protein HET-E of Podospora anserina	308	10	4.8e-143	75.68	3	F:GO:0003824; F:GO:0032555; F:GO:0035639	F:catalytic activity; F:purine ribonucleotide binding; F:purine ribonucleoside triphosphate binding	0	0	IPR020472 (PRINTS); IPR001680 (SMART); IPR015943 (G3DSA:2.130.10.GENE3D); IPR001680 (PFAM); IPR015943 (G3DSA:2.130.10.GENE3D); PTHR42968 (PANTHER); PTHR42968:SF15 (PANTHER); IPR019775 (PROSITE_PATTERNS); IPR001680 (PROSITE_PROFILES); IPR001680 (PROSITE_PROFILES); IPR001680 (PROSITE_PROFILES); IPR001680 (PROSITE_PROFILES); IPR001680 (PROSITE_PROFILES); IPR017986 (PROSITE_PROFILES); cd00200 (CDD); …	F:GO:0005515	F:protein binding
SMAC_12962.3_t1	2	predicted protein	352	10	5.78e-165	70.76	2	F:GO:0003824; P:GO:0009116	F:catalytic activity; P:nucleoside metabolic process	0	0	IPR000845 (PFAM); PTHR21234 (PANTHER); PTHR21234:SF16 (PANTHER); IPR035994 (SUPERFAMILY)	F:GO:0003824; P:GO:0009116	F:catalytic activity; P:nucleoside metabolic process
SMAC_12963.3_t1	1	S-adenosyl-L-methionine-dependent methyltransferase	143	10	4.86e-74	75.23	2	F:GO:0008168; P:GO:0032259	F:methyltransferase activity; P:methylation	0	0	PTHR43591:SF10 (PANTHER); PTHR43591 (PANTHER); IPR029063 (SUPERFAMILY)	no GO terms	no GO terms
SMAC_12964.3_t1	1	uncharacterized protein SMAC_07623	188	6	2e-38	58.02	0	0	0	0	0	Coil (COILS); mobidb-lite (MOBIDB_LITE)	no GO terms	no GO terms
SMAC_12965.3_t1	1	S-adenosyl-L-methionine-dependent methyltransferase	291	10	1.1e-167	77.44	1	F:GO:0016740	F:transferase activity	0	0	G3DSA:3.40.50.150 (GENE3D); PF13489 (PFAM); PTHR43591:SF10 (PANTHER); PTHR43591 (PANTHER); cd02440 (CDD); IPR029063 (SUPERFAMILY)	no GO terms	no GO terms
SMAC_12966.3_t1	2	serine/threonine-protein kinase Sgk2	251	10	1.16e-131	84.37	6	F:GO:0003723; F:GO:0004540; F:GO:0004672; F:GO:0005524; P:GO:0006468; P:GO:0090501	F:RNA binding; F:ribonuclease activity; F:protein kinase activity; F:ATP binding; P:protein phosphorylation; P:RNA phosphodiester bond hydrolysis	0	0	G3DSA:1.10.510.10 (GENE3D); IPR000719 (PFAM); PTHR38248 (PANTHER); IPR008266 (PROSITE_PATTERNS); IPR000719 (PROSITE_PROFILES); IPR011009 (SUPERFAMILY)	F:GO:0004672; F:GO:0005524; P:GO:0006468	F:protein kinase activity; F:ATP binding; P:protein phosphorylation
SMAC_12967.3_t1	1	HET-E heterokaryon incompatibility protein	745	10	0	77.72	1	F:GO:0000166	F:nucleotide binding	0	0	IPR010730 (PFAM); G3DSA:3.40.50.300 (GENE3D); IPR007111 (PFAM); PTHR10622:SF10 (PANTHER); PTHR10622 (PANTHER); IPR007111 (PROSITE_PROFILES); IPR027417 (SUPERFAMILY)	no GO terms	no GO terms
SMAC_12968.3_t1	1	S-adenosyl-L-methionine-dependent methyltransferase	371	10	0	75.02	2	F:GO:0008168; P:GO:0032259	F:methyltransferase activity; P:methylation	0	0	G3DSA:3.40.50.150 (GENE3D); PF13489 (PFAM); mobidb-lite (MOBIDB_LITE); mobidb-lite (MOBIDB_LITE); PTHR43591 (PANTHER); PTHR43591:SF10 (PANTHER); cd02440 (CDD); IPR029063 (SUPERFAMILY)	no GO terms	no GO terms
SMAC_12969.3_t1	2	S-adenosyl-L-methionine-dependent methyltransferase	183	10	1.79e-92	73.6	1	F:GO:0016740	F:transferase activity	0	0	G3DSA:3.40.50.150 (GENE3D); PF13489 (PFAM); PTHR43591 (PANTHER); PTHR43591:SF10 (PANTHER); IPR029063 (SUPERFAMILY)	no GO terms	no GO terms
SMAC_12970.3_t1	2	serine/threonine-protein kinase Sgk2	108	10	7.12e-45	79.13	3	F:GO:0004672; F:GO:0005524; P:GO:0006468	F:protein kinase activity; F:ATP binding; P:protein phosphorylation	0	0	no IPS match	no IPS match	no IPS match
SMAC_12971.3_t1	1	Vegetative incompatibility protein HET-E-1	706	10	0	77.9	2	P:GO:0044238; P:GO:0071704	P:primary metabolic process; P:organic substance metabolic process	0	0	IPR020472 (PRINTS); IPR001680 (SMART); IPR015943 (G3DSA:2.130.10.GENE3D); IPR015943 (G3DSA:2.130.10.GENE3D); IPR001680 (PFAM); PTHR42968:SF15 (PANTHER); PTHR42968:SF15 (PANTHER); PTHR42968:SF15 (PANTHER); PTHR42968:SF15 (PANTHER); PTHR42968 (PANTHER); PTHR42968 (PANTHER); PTHR42968 (PANTHER); IPR001680 (PROSITE_PROFILES); IPR001680 (PROSITE_PROFILES); IPR001680 (PROSITE_PROFILES); IPR001680 (PROS…	F:GO:0005515	F:protein binding
SMAC_12972.3_t1	1	Kinesin light chain	612	10	0	80.13	2	F:GO:0003824; F:GO:0043531	F:catalytic activity; F:ADP binding	0	0	IPR011990 (G3DSA:1.25.40.GENE3D); IPR002182 (PFAM); PF13424 (PFAM); PF13374 (PFAM); G3DSA:3.40.50.300 (GENE3D); PTHR19959 (PANTHER); PTHR19959:SF205 (PANTHER); IPR027417 (SUPERFAMILY); IPR011990 (SUPERFAMILY)	F:GO:0005515; F:GO:0043531	F:protein binding; F:ADP binding
SMAC_12973.3_t1	1	HETE1_PODASRecName: Full=Vegetative incompatibility protein HET-E-1	544	10	0	76.64	1	F:GO:0000166	F:nucleotide binding	0	0	IPR001632 (PRINTS); IPR020472 (PRINTS); IPR001680 (SMART); IPR015943 (G3DSA:2.130.10.GENE3D); IPR001680 (PFAM); PTHR42968 (PANTHER); PTHR42968:SF15 (PANTHER); IPR001680 (PROSITE_PROFILES); IPR001680 (PROSITE_PROFILES); IPR017986 (PROSITE_PROFILES); IPR001680 (PROSITE_PROFILES); IPR001680 (PROSITE_PROFILES); cd00200 (CDD); IPR036322 (SUPERFAMILY)	F:GO:0005515	F:protein binding
SMAC_12974.3_t1	1	uncharacterized protein SMAC_10145	57	4	2.8e-26	82.98	2	F:GO:0004672; P:GO:0006468	F:protein kinase activity; P:protein phosphorylation	0	0	no IPS match	no IPS match	no IPS match
SMAC_12975.3_t1	2	Vegetative incompatibility protein HET-E-1	334	10	3.74e-131	78.65	1	C:GO:0016021	C:integral component of membrane	0	0	IPR020472 (PRINTS); IPR001680 (SMART); IPR001680 (PFAM); IPR015943 (G3DSA:2.130.10.GENE3D); PTHR42968:SF15 (PANTHER); PTHR42968:SF15 (PANTHER); PTHR42968 (PANTHER); PTHR42968 (PANTHER); IPR017986 (PROSITE_PROFILES); IPR001680 (PROSITE_PROFILES); IPR001680 (PROSITE_PROFILES); IPR001680 (PROSITE_PROFILES); IPR001680 (PROSITE_PROFILES); cd00200 (CDD); IPR036322 (SUPERFAMILY)	F:GO:0005515	F:protein binding
SMAC_12976.3_t1	2	S-adenosyl-L-methionine-dependent methyltransferase	192	10	8.6e-134	70.99	1	F:GO:0016740	F:transferase activity	0	0	G3DSA:3.40.50.150 (GENE3D); PF13489 (PFAM); PTHR43591 (PANTHER); PTHR43591:SF10 (PANTHER); IPR029063 (SUPERFAMILY)	no GO terms	no GO terms
SMAC_12977.3_t1	1	S-adenosyl-L-methionine-dependent methyltransferase	89	10	1.92e-24	75.1	2	F:GO:0008168; P:GO:0032259	F:methyltransferase activity; P:methylation	0	0	mobidb-lite (MOBIDB_LITE); mobidb-lite (MOBIDB_LITE); mobidb-lite (MOBIDB_LITE); PTHR43591:SF10 (PANTHER); PTHR43591 (PANTHER)	no GO terms	no GO terms
SMAC_12978.3_t1	1	Kinesin light chain	311	10	5.98e-130	74.89	3	F:GO:0003777; C:GO:0005871; F:GO:0043531	F:microtubule motor activity; C:kinesin complex; F:ADP binding	0	0	IPR002151 (PRINTS); IPR011990 (G3DSA:1.25.40.GENE3D); PF13424 (PFAM); PF13374 (PFAM); mobidb-lite (MOBIDB_LITE); PTHR19959:SF205 (PANTHER); PTHR19959 (PANTHER); IPR013026 (PROSITE_PROFILES); IPR011990 (SUPERFAMILY); IPR011990 (SUPERFAMILY)	F:GO:0003777; F:GO:0005515; C:GO:0005871	F:microtubule motor activity; F:protein binding; C:kinesin complex
SMAC_12985.3_t1	1	acetylornithine deacetylase	452	10	0	79.3	9	C:GO:0005576; C:GO:0005634; C:GO:0005737; P:GO:0006508; F:GO:0008237; P:GO:0019284; P:GO:0019509; F:GO:0046523; F:GO:0046872	C:extracellular region; C:nucleus; C:cytoplasm; P:proteolysis; F:metallopeptidase activity; P:L-methionine salvage from S-adenosylmethionine; P:L-methionine salvage from methylthioadenosine; F:S-methyl-5-thioribose-1-phosphate isomerase activity; F:metal ion binding	EC:5.3.1.23	S-methyl-5-thioribose-1-phosphate isomerase	IPR001160 (PRINTS); IPR002933 (PFAM); G3DSA:3.40.630.10 (GENE3D); IPR011650 (PFAM); G3DSA:3.30.70.360 (GENE3D); PTHR43808:SF12 (PANTHER); PTHR43808 (PANTHER); IPR001261 (PROSITE_PATTERNS); IPR001261 (PROSITE_PATTERNS); SIGNAL_PEPTIDE (PHOBIUS); SIGNAL_PEPTIDE_N_REGION (PHOBIUS); NON_CYTOPLASMIC_DOMAIN (PHOBIUS); SIGNAL_PEPTIDE_C_REGION (PHOBIUS); SIGNAL_PEPTIDE_H_REGION (PHOBIUS); cd05652 (CDD); …	P:GO:0006508; P:GO:0008152; F:GO:0008237; F:GO:0016787	P:proteolysis; P:metabolic process; F:metallopeptidase activity; F:hydrolase activity
