# Supplementary material for: Combination of Proteogenomics with Peptide De Novo Sequencing Identifies New Genes and Hidden Posttranscriptional Modifications
Source: mBio. 2019 Oct 15;10(5):e02367-19. doi: 10.1128/mBio.02367-19 (PMC6794485; doi:10.1128/mBio.02367-19)
Supplement: DATA SET S2 [file mBio.02367-19-sd002.xlsx]

## Sheet: SAAV
SAAV_Peptide	PSMs	Peptides	DBSeq	Accession	SAAV	PROVEAN score (<-2.5 = deleterious)	Editing conserved: Protein	Editing conserved: Site + SAAV	Sordaria RNA	N_crassa_ID	F_graminearum_ID	Fusarium_verticillioides_ID	Neurospora_tetrasperma_ID	Pyronema_omphalodes_ID
VLTIAGGCDAVSK	3	1	VLTLTGGCDAVSK	SMAC_00067.3_t1	T100A	-2.775	x	x	x	NCU06251			NEUTE1DRAFT_116898
MSSADAEDRQNFFK	14	2	MSSADAKDRQNFFK	SMAC_00082.3_t1	K632E	-1.224	x	x	x	NCU06265			NEUTE1DRAFT_62773PF14613
KPVTVEAVPEPR	5	2	KPVTVEAVPEPK	SMAC_00211.3_t1	K325R	-1.342	x	-	-	NCU00935
ITDGDSEEDENYSVR	5	1	LTDGDSKEDENYSVR	SMAC_00234.3_t1	K95E	0.178	x	-	x	NCU00957 (acw-2)
LDEAEIVAVNPDAR	8	2	LDKAELVAVNPDAR	SMAC_00353.3_t1	K199E	-2.318	x	-	-	NCU07404 (gh38-1)
KLGITKPGVR	4	1	KLGLTKPSVR	SMAC_00652.3_t1	S338G	-2.795	x	x	x	NCU04069			NEUTE1DRAFT_118175PF00459
LQEFDKFWSAVSK	8	2	LQEFDKFWSALSK	SMAC_00808.3_t1	I43V	-0.689	x	-	x	NCU07273
NATGNEFPIR	3	1	NATGNEFPLK	SMAC_00823.3_t1	K350R	-1.033	x	-	-	NCU07287
NAAGNEFPIKEK	1	1	NATGNEFPLKEK	SMAC_00823.3_t1	T343A	-3.2	x	-	-	NCU07287
QDALSMYYDVIFGR	6	1	QDALSMYYDLLFGR	SMAC_00841.3_t1	I413V	-0.731	x	x	-	NCU07308 (cel-1)			NEUTE1DRAFT_61252
NFTEAELR	1	1	NFTEAELQ	SMAC_00841.3_t1	Q1771R	-0.719	x	x	x	NCU07308 (cel-1)			NEUTE1DRAFT_61252
DVAETTVIELFK	1	1	DVAKTTVLELFK	SMAC_00859.3_t1	K187E	-3.778	x	x	-	NCU07693
FVGPNGFNIK	1	1	FLGPNGFNLK	SMAC_00901.3_t1	I459V	0.48	x	x	-	NCU08319			NEUTE1DRAFT_40040
TELAAPIEPVVAVPVAVK	17	2	TELAAPLEPVVAVPVTVK	SMAC_00989.3_t1	T350A	0.231	x	-	-	NCU06361
GVEDSTAALER	1	1	GVKDSTAALER	SMAC_01210.3_t1	K790E	-1.946	x	-	-	NCU03010 (lys-3)
KDETAEPFGEGTLHAK	1	1	KDKTAEPFGEGTLHAK	SMAC_01292.3_t1	K462E	-1.378	x	x	-	NCU00604			NEUTE1DRAFT_126855PF01137
VEELPEEEVEK	2	1	VEELPEEEVKK	SMAC_01320.3_t1	K15E	-0.644	x	x	-	NCU00635			NEUTE1DRAFT_126880
LIEAASEYLGKR	1	1	LIEAASEYLGKK	SMAC_01370.3_t1	K147R	-1.646	x	-	-	NCU00692
LDQADDITAIEK	1	1	LDQADDLTALKK	SMAC_01378.3_t1	K34E	-4	x	x		NCU00698			NEUTE1DRAFT_54940
TPVCYIDVAPR	1	1	TPVYYLDVAPR	SMAC_01428.3_t1	Y132C	-6.856	x	x	-	NCU00743
SPGDFLGDELLR	1	1	SPSDFLGDELLR	SMAC_01557.3_t1	S166G	-1.814	x	-	-	NCU00867
SLGGQTAESFDETKR	2	1	SLRGQTAESFDETKR	SMAC_01798.3_t1	R110G	-3.349	x	x	x	NCU04344			NEUTE1DRAFT_79585
LSTSAANADPAATTDKR	2	1	LSTSAANADPAATTDKK	SMAC_01839.3_t1	K77R	-0.541	x	-	-	NCU07997
YIDGILDLLLK	4	1	YLDSLLDLLLK	SMAC_01896.3_t1	S659G	-2.871	x	x	x	NCU00461 (gdh-1)	FGRAMPH1_01G14529	FVEG_10303	NEUTE1DRAFT_63763
SQAFENSATGGSGSFEDAQKELEK	1	1	SQAFENSATGGSGSFKDAQKELEK	SMAC_01999.3_t1	K851E	-1.879	x	x	-	NCU07554	FGRAMPH1_01G23103		NEUTE1DRAFT_64002
ILKDEGTVESYK	5	3	LLKDEETVESYK	SMAC_02013.3_t1	E54G	-2.491	x	-	x	NCU07542 (rad23)
AAAENAVPDVPEVK	1	1	AAAKNAVPDVPEVK	SMAC_02336.3_t1	K190E	-0.061	x	-	x	NCU01585
YRPGTVALR	8	1	YKPGTVALR	SMAC_02363.3_t1	K43R	2.444	x	-	-	NCU00145 (hH3v) (but K51R)
ESEKVHFLK	3	2	ESKKVHFLK	SMAC_02474.3_t1	K107E	-2.717	x	-	x	NCU01792 (hsp90a)
FTEEESDWGFTR	2	1	FTKEESDWGFTR	SMAC_02643.3_t1	K192E	-1.289	x	-	-	NCU03797			NEUTE1DRAFT_37552
LPNGQIGTLPQK	3	3	LPNGQLRTLPQKK	SMAC_02643.3_t1	R556G	-0.106	x	x	-	NCU03797
IPGEEEAGQIR	1	1	LPSEEEAGQLR	SMAC_02643.3_t1	S1034G	-1.778	x	x	-	NCU03797			NEUTE1DRAFT_37552
FVSNEAVDFLDK	3	1	FVSNEALDFLDK	SMAC_02854.3_t1	I291V	-0.81	x	x	x	NCU03124 (cka)			NEUTE1DRAFT_118888
NWLTEEGLK	6	1	NWLTKEGLK	SMAC_02892.3_t1	K265E	-0.39	x	x	x	NCU03166 (ad-3A)
GLAQAAEEALPALK	1	1	GLAQAAKEALPALK	SMAC_02927.3_t1	K306E	-1.081	x	-	-	NCU03207
DVAGDQLLGTYQIK	2	2	DLAGDQLLGTYQLK	SMAC_02980.3_t1	I650V	-1	x	x	x	NCU03263			NEUTE1DRAFT_72283
LQLDVVDAENMGR	2	1	LQLDVMDAENMGR	SMAC_02980.3_t1	M781V	-3.82	x	x		NCU03263			NEUTE1DRAFT_72283
NPGDVNIVLGHLK	1	1	NPGDLNLVLGHLK	SMAC_03040.3_t1	I343V	0.099	x	-	x	NCU09903
GSTAATIQSIADKNGK	2	1	GSTAATLQSLADKNEK	SMAC_03184.3_t1	E117G	-3.175	x	-	-	-
WDPEGTLRK	2	2	WDPKGTLRK	SMAC_03197.3_t1	K498E	1.323	x	-	-	NCU01123
VGAVATENITSTR	1	1	VGAVATKNLTSTR	SMAC_03231.3_t1	K469E	-1.314	x	-	-	NCU01164 (but K475E)
GNDSPVEYYKK	2	2	GNDSPVKYYKK	SMAC_03233.3_t1	K318E	-3.298	x	x	x	NCU01166 (mcb)			NEUTE1DRAFT_120026PF00027
APSIEDYVGLIGR	1	1	APSLEDYVGLLRR	SMAC_03280.3_t1	R486G	-4.267	x	x		NCU05560			NEUTE1DRAFT_49063
SSEEALHLDGTR	2	1	SSEEALHLDSTR	SMAC_03371.3_t1	S579G	-1.597	x	-	-	NCU05650
NADDVVVTCALR	1	1	NADDLVVTCALR	SMAC_03432.3_t1	I34V	0.339	x	-	-	NCU04796
EGLFEEEILPLK	1	1	EGLFKEELLPLK	SMAC_03432.3_t1	K217E	-0.957	x	x	-	NCU04796
ATLVNLTGLAGSSNTTGDEQKR	1	1	ATLVNLTGLAGSSNTTGDEQKK	SMAC_03433.3_t1	K85R	-2.962	x	-	-	-
LLAFNPVER	2	1	LLAFNPVKR	SMAC_03492.3_t1	K295E	-2.679	x	x	-	NCU02393 (mak-2)	FGRAMPH1_01G20181	FVEG_05063	NEUTE1DRAFT_117829
SSGLRPLDPGEQR	4	1	SSGLRPLDPSEQR	SMAC_03525.3_t1	S511G	-0.948	x	-	x	NCU02358
EDVVAAGAEGPDPVVIGR	3	2	EDMVAAGAEGPDPVVLGR	SMAC_03647.3_t1	M106V	0.421	x	x	-	NCU02206
EDDAVFFFNYR	4	2	EDDTVFFFNYR	SMAC_03693.3_t1	T255A	-4.368	x	x	-	NCU02252 (emp-6)	FGRAMPH1_01G19379		NEUTE1DRAFT_117878
YYTVYDLGADAVGIATAK	8	3	YYTVYDLGADTVGLATAK	SMAC_03712.3_t1	T388A	1.75	x	x	-	NCU02273 (pep4)			NCU02273 (pep4)
IEDDDGIVPLFTK	1	1	LEDDDSLVPLFTK	SMAC_04077.3_t1	S292G	-2.701	x	x	-	NCU03357			NEUTE1DRAFT_65815
FFTDVSGVGLEYWGTK	4	1	FFTDMSGVGLEYWGTK	SMAC_04358.3_t1	M710V	-1.047	x	x	-	NCU02701			NEUTE1DRAFT_126368
KADADAVDLIAR	3	1	KADADALDLLAR	SMAC_04408.3_t1	I271V	-0.875	x	x	x	NCU04185 (prk-1)			NEUTE1DRAFT_115704
VGDLTGSHIVYSVR	1	1	VGDLTSSHLVYSVR	SMAC_04449.3_t1	S196G	-2.528	x	x	-	NCU04137	FGRAMPH1_01G04855		NEUTE1DRAFT_56774
QLSGDTGNTFIGR	1	1	QLSGDTGNTFLGQ	SMAC_04453.3_t1	Q370R	-1.005	x	x	x	NCU04133		FVEG_07537
FIAAVIPK	5	1	FLAALLPK	SMAC_04482.3_t1	I703V	-0.671	x	x	-	NCU04104			NEUTE1DRAFT_127323
QTSADDWLGIVSDDK	6	2	QTSADDWLRLVSDDK	SMAC_04557.3_t1	R86G	-4.598	x	-	x	NCU05169 (cat-4)
TLSQCGVNSGSIVLR	1	1	TLSQCGLNSGSLVLR	SMAC_04581.3_t1	I166V	-0.725	x	-	x	NCU03303PF11470
KLDHELGIKR	4	2	KLDHELGLKQ	SMAC_04800.3_t1	Q149R	-0.759	x	-	-	NCU07719
DPGNADPIFTK	1	1	DPRNADPLFTK	SMAC_04831.3_t1	R51G	-1.921	x	x	x	NCU02788 (ric8)			NEUTE1DRAFT_106578
FGVENNVDMVFASFIR	23	1	FGVKNNVDMVFASFLR	SMAC_04927.3_t1	K217E	-0.91	x	-	x	NCU06075 (ace-8)
VNWREDVDR	1	1	VNWQEDVDR	SMAC_04927.3_t1	Q470R	-2.871	x	x	-	NCU06075 (ace-8)
EIDEPTFFR	1	1	ELDEPTFFQ	SMAC_05125.3_t1	Q560R	-0.835	x	x	-	NCU08888			NEUTE1DRAFT_149132
TNDVVLSVTGNKPK	1	1	TNDVVLSMTGNKPK	SMAC_05172.3_t1	M454V	0.483	x	-	-	NCU07474
LNLLEDSALPAMR	18	2	LNLLKDSALPAMR	SMAC_05215.3_t1	K208E	1.911	x	x	-	NCU07446 (vma-4)			NEUTE1DRAFT_149253
LLESEGIHR	3	1	LLESKGLHR	SMAC_05340.3_t1	K399E	-1.95	x	-	x	NCU06506
LVKEEDELANR	3	1	LMKEEDELANR	SMAC_05435.3_t1	M554V	-1.734	x	x	-	NCU01992			NEUTE1DRAFT_70784
IMQVLLQLLNTVNGK	3	1	LMQVLLQLLNTLNGK	SMAC_05454.3_t1	I614V	0.29	x	x	x	NCU02011			NEUTE1DRAFT_70739
EFAGQAALQAK	2	1	EFARQAALQAK	SMAC_05454.3_t1	R76G	-5.732	x	x	-	NCU02011			NEUTE1DRAFT_70739
LLQDCEVDVNR	1	1	LLQDYEVDVNR	SMAC_05728.3_t1	Y137C	-1.726	x	-	x	NCU02634
LEELGIKPIAK	8	1	LKELGLKPLAK	SMAC_05789.3_t1	K271E	-0.867	x	x	x	NCU09732		FVEG_03792	NEUTE1DRAFT_150487
IIVDGVAEFK	2	1	LLLDGVAEFK	SMAC_05794.3_t1	I691V	-0.949	x	x	x	NCU02566		FVEG_00675	NEUTE1DRAFT_126487
YGEDDVDGIDTAYR	1	1	YGKDDVDGLDTAYR	SMAC_05794.3_t1	K429E	0.098	x	x	-	NCU02566
AEAENLVAEAQLSNVTR	1	1	AEAENLVAEAQLSNLTR	SMAC_05820.3_t1	I183V	0.042	x	x	x	NCU02540			NEUTE1DRAFT_92148
LDEDLYMKTEK	2	2	LDKDLYMKTEK	SMAC_05909.3_t1	K389E	-2.753	x	-	x	NCU06882
QSVSQPVQTGLK	4	1	QSVNQPVQTGLK	SMAC_05959.3_t1	N184S	-2.053	x	-	-	NCU02514 (atp-1)
VESIVCDVSR	2	1	VESLVCDVSK	SMAC_05988.3_t1	K70R	-2.054	x	-	-	NCU02480
VWDGPKPVGIR	2	2	VWDGPKPVGLK	SMAC_06055.3_t1	K100R	0.61	x	-	x	NCU09705
AGFCLEPGR	1	1	AGFCLEPSR	SMAC_06055.3_t1	S317G	-2.162	x	-	x	NCU09705
IKEFCEAAEVK	1	1	LKEFYEAAEVK	SMAC_06093.3_t1	Y499C	-4.771	x	-	-	NCU04535
LQYAEINSAHETLSGK	3	1	LQYAELNSAHETLSRK	SMAC_06265.3_t1	R911G	-4.737	x	x	-	NCU08499			NEUTE1DRAFT_146985
AVGDFEFKK	5	2	ALGDFEFKK	SMAC_06516.3_t1	I196V	-0.983	x	x	-	NCU04600			NEUTE1DRAFT_116085
LVDIKDFSVEYTVK	1	1	LVDLKDFSVKYTVK	SMAC_06772.3_t1	K403E	-1.508	x	-	-	NCU08909 (gel-3)
KEDIAALVR	6	2	KEDLAALVK	SMAC_06851.3_t1	K158R	-1.381	x	x	x	NCU01861
DCLGELVLPAMQR	6	1	DCLRELVLPAMQR	SMAC_07058.3_t1	R186G	-4.761	x	-	x	NCU06998
LGNLCGGPSDVK	5	4	LGNLYGGPSDVK	SMAC_07080.3_t1	Y466C	-6.16	x	-	x	NCU06240 (pkac-1)
AVDILGDITEKEK	7	2	ALDLLGDLTEKEK	SMAC_07106.3_t1	I292V	-0.566	x	x	-	NCU06211 (tca-16)			NEUTE1DRAFT_116885
LQLVELIR	1	1	LQLLELLR	SMAC_07179.3_t1	I119V	0.311	x	x	x	NCU05222			NEUTE1DRAFT_80536
FDSVIAPALR	4	2	FDSVLAPALK	SMAC_07186.3_t1	K473R	0.05	x	-	x	NCU05217
DSLINQVR	4	3	DSLLNQVQ	SMAC_07332.3_t1	Q107R	-0.503	x	-	-	NCU04415
IQDIITGLAGSGK	3	2	LQDLLTGLASSGK	SMAC_07452.3_t1	S148G	-2.059	x	-	x	NCU17177
EDFLQQNGYSDYDQFCPVWK	5	1	EDFLQQNGYSDYDQFCPLWK	SMAC_07533.3_t1	I753V	-0.829	x	x	-	NCU01207 (vma-1)			NEUTE1DRAFT_115912
LETQVEELK	4	2	LETQVKELK	SMAC_07536.3_t1	K65E	-1.215	x	x	-	NCU01204 (tpm)	FGRAMPH1_01G24833		NEUTE1DRAFT_115913PF12718
NFEESSSDVGGDGYR	1	1	NFEESSSDVSGDGYR	SMAC_07551.3_t1	S538G	-0.969	x	-	x	NCU01189
AHQSLFVAGNILHR	4	1	AHQSLFVTGNLLHR	SMAC_07583.3_t1	T14A	-0.792	x	-	-	NCU16897
LGFGNAELLQDTDWK	2	1	LGFSNAELLQDTDWK	SMAC_07760.3_t1	S398G	-1.881	x	-	x	NCU07094
KLTPPEEVTAK	2	1	KLTPPKEVTAK	SMAC_07906.3_t1	K595E	0.133	x	-	-	NCU05980
DFGTDLQSLR	2	2	DFRTDLQSLR	SMAC_07972.3_t1	R1331G	0.111	x	-	-	NCU08875
AETPTKEEEDKEWR	3	2	AKTPTKEEEDKEWR	SMAC_08099.3_t1	K317E	-1.999	x	-	-	NCU00102
VEDPVDIQTMER	1	1	VKDPVDLQTMER	SMAC_08133.3_t1	K473E	-1.026	x	x	-	NCU08423 (bdp-3)			NEUTE1DRAFT_130199
VDLDSGTVEVDIKK	4	2	VDLDSRTVEVDLKK	SMAC_08246.3_t1	R47G	-3.033	x	-	-	NCU03368
GCEPTASGLADALK	3	2	GYEPTASGLADALK	SMAC_08400.3_t1	Y74C	-7.616	x	x	-	NCU04899 (tca-15)	FGRAMPH1_01G06011PF02866		NEUTE1DRAFT_59383
ELGELLQLGQR	6	1	ELSELLQLGQR	SMAC_08623.3_t1	S1100G	-0.386	x	-	-	NCU09450 (rpn-2)
SSGGQQLHDILK	2	1	SSRGQQLHDLLK	SMAC_08794.3_t1	R281G	-0.227	x	x	-	NCU08741 (ham-3)
VINEPTAAAIAYGLDK	22	1	IINEPTAAAIAYGLDK	SMAC_08900.3_t1	I170V	-0.808	x	x	-	NCU09602			NEUTE1DRAFT_69229
MDPAYDEICR	9	3	MDPAYDKLCR	SMAC_09034.3_t1	K400E	-3.298	x	x	x	NCU05770 (cat-2)
FNGGDYENSVADQQR	8	2	FNSGDYENSVADQQR	SMAC_09126.3_t1	S317G	-1.792	x	x	-	NCU07027			NEUTE1DRAFT_129072
NNPVPVSISVDTWDR	4	3	NNPVPLSLSVDTWDR	SMAC_09567.3_t1	I1843V	-0.543	x	x	-	NCU08535
SDEEILEEILPLVQQHR	14	3	SDEELLKELLPLVQQHR	SMAC_09567.3_t1	K1258E	0.326	x	x	-	NCU08535			NEUTE1DRAFT_82868
MANAGGLILNNR	1	1	LANAGGLLLNNR	SMAC_12795.3_t1	I396M	-2.867	x	x	x	NCU00434			NEUTE1DRAFT_122431
LASGSWDNTIK	1	1	LTSGSWDNTLK	SMAC_12971.3_t1	T276A	3.286	x	-	-

## Sheet: StopLoss
Accession	found by de novo	found in genome	PSMs	Peptides	Editing conserved: Protein	Editing conserved: Site	Sordaria RNA	N_crassa_ID	F_graminearum_ID	Fusarium_verticillioides_ID	Neurospora_tetrasperma_ID	Pyronema_omphalodes_ID
SMAC_00470.3_t1_ed1		x	1	1	x	x	x	NCU02979
SMAC_01428.3_t1_ed1		x	7	3	x	x	x	NCU00743	FGRAMPH1_01G26479		NEUTE1DRAFT_149613
SMAC_01721.3_t1_ed1		x	29	4	x	x	x	NCU05269 (hsp88)			NEUTE1DRAFT_100057
SMAC_02854.3_t1_ed1	x		4	2	x	-	x	NCU03124 (cka)
SMAC_02936.3_t1_ed1	x		1	1	x	x	-	NCU03218			NEUTE1DRAFT_72381
SMAC_02986.3_t1_ed1		x	2	1	x	-	-	NCU03269
SMAC_03110.3_t1_ed1	x		1	1	x	x	x	NCU03610			NEUTE1DRAFT_58553
SMAC_03125.3_t1_ed1	x		1	1	x	-	-
SMAC_03227.3_t1_ed1	x	x	8	2	x	x	x	NCU01160	FGRAMPH1_01G07249		NEUTE1DRAFT_57860
SMAC_03527.3_t1_ed1		x	1	1	x	x	-	NCU02356 (wc-1)			NEUTE1DRAFT_86082
SMAC_04308.3_t1_ed1		x	4	1	x	x	x	NCU02650 (rpn-5)			NEUTE1DRAFT_119032
SMAC_07972.3_t1_ed1		x	2	1	x	x	-	NCU08875	FGRAMPH1_01G18995		NEUTE1DRAFT_77832
SMAC_08060.3_t1_ed1		x	1	1	x	x	-	NCU07497			NEUTE1DRAFT_88845
SMAC_08545.3_t1_ed1		x	1	1	x	x	-	NCU05889			NEUTE1DRAFT_124287
SMAC_12891.3_t1_ed1		x	81	9	x	-	-

## Sheet: SAAV_Inclusion
m/z	z	t start (min)	t stop (min)	Name
607.959	3	44.25	47.25	ESNPDNVSFKVDLDSR
477.921	3	41.08	44.08	DGVITWDKEQIK
695.359	2	55.96	58.96	VDLDSGTVEVDIK
399.235	2	12.83	15.83	LPNGQIR
591.293	2	37.23	40.23	SFDVESQTLR
633.364	2	34.27	37.27	LPNGQIGTLPQK
911.432	2	78.73	81.73	DATGPVTIYLMDGPDEK
919.43	2	67.67	70.67	DATGPVTIYLM[+15.9949]DGPDEK
576.595	3	13.75	16.75	ITDGDSKEDENYSVR
864.863	2	24.33	27.33	ITDGDSEEDENYSVR
512.535	4	76	80.72	SDEEILKEILPLVQQHR
417.216	2	17.72	20.72	SDEEILK
641.374	2	65.02	68.02	GGVLEPEGIIGIK
683.36	3	99.12	102.12	SDEEILEEILPLVQQHR
436.784	2	52	56.18	FIAAIIPK
663.838	2	51.02	54.02	SGQAGLGADYFIK
429.776	2	44	47	FIAAIVPK
610.64	3	80	85.48	TPSLIFEYVNNTEFR
699.351	2	66.62	69.62	FVSNEAIDFLDK
692.343	2	60.71	63.71	FVSNEAVDFLDK
509.277	2	50.05	53.05	DIGEELTIK
448.885	3	18.38	21.38	SSEEALHLDSTR
438.881	3	19.29	22.29	SSEEALHLDSAR
438.881	3	22	24.5	SSEEALHLDGTR
502.798	2	14.49	17.49	YKPGTVALR
416.25	2	31.63	34.63	STELLIR
344.87	3	15.34	18.34	YRPGTVALR
468.245	2	32.19	35.19	GIDFVQEK
545.78	2	28.03	31.03	NATGNEFPIK
559.783	2	29.6	32.6	NATGNEFPIR
471.761	2	40.6	43.6	LLDIPEDK
669.82	2	54.9	57.9	EIDEPTFFQGR
577.28	2	55.77	58.77	EIDEPTFFR
586.812	2	34.58	37.58	SEVAPLNDSLK
701.819	2	37.8	40.8	NFTEAELQYC[+57.0215]K
490.246	2	26.31	29.31	NFTEAELR
500.248	2	31.77	34.77	EADFPPAPR
611.696	3	80	83.94	TELAAPIEPVVAVPVTVK
902.035	2	81	85.15	TELAAPIEPVVAVPVAVK
536.785	2	24.52	27.52	GELGQNDVIK
726.825	2	80.12	83.12	EDDTVFFFNYR
711.82	2	79.53	82.53	EDDAVFFFNYR
543.806	2	30.28	33.28	TTPPSELTIK
418.223	2	34.8	37.8	FAPELMK
426.22	2	23.64	26.64	FAPELM[+15.9949]K
402.237	2	32.12	35.12	FAPELVK
956.965	2	105.33	108.33	FNLYDPTTWENPFIR
501.933	3	26.16	29.16	TNDVVLSMTGNKPK
507.264	3	13.96	16.96	TNDVVLSM[+15.9949]TGNKPK
491.275	3	25.34	28.34	TNDVVLSVTGNKPK
682.346	2	45.81	48.81	LLQDYEVDVNR
759.381	2	29.39	32.39	AASATNAETDAAAVVR
680.83	2	34.18	37.18	LLQDC[+57.0215]EVDVNR
696.854	2	52.31	55.31	GYEPTASGLADALK
610.356	2	71.56	74.56	LFGVTTLDVVR
695.338	2	45.11	48.11	GC[+57.0215]EPTASGLADALK
589.812	2	29.49	32.49	VLYTANVGDAR
613.354	2	40.03	43.03	IANAGGLILNNR
622.332	2	38.5	41.5	MANAGGLILNNR
630.33	2	31.86	34.86	M[+15.9949]ANAGGLILNNR
